# Supplementary material for: The Pheromone-Regulated Membrane Protein CsPRM10 Plays an Essential Role in the Asexual Reproduction of the Pepper Anthracnose Fungus Colletotrichum scovillei
Source: J Fungi (Basel). 2026 Jan 27;12(2):86. doi: 10.3390/jof12020086 (PMC12941471; doi:10.3390/jof12020086)
Supplement: Supplementary file 1 [file jof-12-00086-s001.zip]

Archive with 3 entries (3 files):
- Fig. 1S_RNA data.tif
- Table S1 primers.xlsx
- Table S2 DEGs.xlsx
