# Supplementary material for: The Pheromone-Regulated Membrane Protein CsPRM10 Plays an Essential Role in the Asexual Reproduction of the Pepper Anthracnose Fungus Colletotrichum scovillei
Source: J Fungi (Basel). 2026 Jan 27;12(2):86. doi: 10.3390/jof12020086 (PMC12941471; doi:10.3390/jof12020086)
Supplement: Supplementary file 1 [file jof-12-00086-s001.zip › Table S1 primers.xlsx]

## Sheet: Sheet1
Table S1. Primers used in the present study
Primer	Sequence (5'-3')
5F	CTCCTCCTTCAAATCCCTCATC
5R	CCTCCACTAGCTCCAGCCAAGCC-CTCGCCACTATTTGGGAAGT
3F	GTTGGTGTCGATGTCAGCTCCGGAG-CCAGGCTGTTGGTTGATTCT
3R	TCACTCACTCGCAGTCTCATA
NF	CTGCATCCTCATACCGTAGTC
NR	CGCGTTCCCTTCCATTCT
SF	GCTCGGATCCAGTTGTTCTATC
SR	TGAGGTCCACTGATGACACTA
PF	TGGTAGAGGTAGGAGGGATTG
PR	CAACTCCGATGGCGATGAT
