# Supplementary material for: The Pheromone-Regulated Membrane Protein CsPRM10 Plays an Essential Role in the Asexual Reproduction of the Pepper Anthracnose Fungus Colletotrichum scovillei
Source: J Fungi (Basel). 2026 Jan 27;12(2):86. doi: 10.3390/jof12020086 (PMC12941471; doi:10.3390/jof12020086)
Supplement: Supplementary file 1 [file jof-12-00086-s001.zip › Table S2 DEGs.xlsx]

## Sheet: Sheet1
Gene_id	Description	log2FoldChange(ΔCsprm10/Wild-type)	pvalue(ΔCsprm10/Wild-type)	FDR(ΔCsprm10/Wild-type)
CAP_000022.1	Pregnancy-associated plasma protein-A	-1.20819	4.30438e-12	3.59795e-11
CAP_000051.1	HEAT repeat containing 9	-1.2578	1.68356e-32	5.24833e-31
CAP_000052.1	Domain of unknown function (DUF3328)	-1.02573	2.19094e-15	2.42091e-14
CAP_000056.1	Fungal cellulose binding	-1.19797	0.000811582	0.00238485
CAP_000059.1	FAD dependent oxidoreductase	-3.27212	1.29704e-11	1.03969e-10
CAP_000066.1	Dienelactone hydrolase family	-3.21505	0.00145868	0.00407571
CAP_000067.1	Fungal specific transcription factor domain	-1.27465	7.04056e-07	3.39303e-06
CAP_000086.1	Ligninase H2	-1.58549	1.36982e-21	2.31399e-20
CAP_000089.1	Zinc finger, C2H2 type	-1.9185	1.37966e-48	8.35955e-47
CAP_000091.1	CrcB-like protein, Camphor Resistance (CrcB)	-1.03679	2.41691e-31	7.12162e-30
CAP_000094.1	-	-2.56914	4.23075e-111	1.24096e-108
CAP_000097.1	Carboxypeptidase	-1.07155	3.16071e-14	3.13544e-13
CAP_000098.1	-	-1.40311	1.69735e-05	6.61014e-05
CAP_000100.1	-	-1.37029	1.52415e-06	6.99276e-06
CAP_000101.1	Protein of unknown function (DUF4449)	-1.13337	1.37044e-14	1.40532e-13
CAP_000103.1	-	-4.05636	3.33966e-35	1.15865e-33
CAP_000104.1	NAD(P)-binding Rossmann-like domain	-1.6819	5.62378e-06	2.36573e-05
CAP_000105.1	NAD(P)H-binding	-1.72694	8.39647e-15	8.77448e-14
CAP_000106.1	3-beta hydroxysteroid dehydrogenase/isomerase family	-1.70925	2.80523e-40	1.21491e-38
CAP_000126.1	-	1.93288	3.28033e-40	1.39722e-38
CAP_000132.1	Ammonium transporter	-1.12921	2.69098e-07	1.36517e-06
CAP_000142.1	Major facilitator superfamily transporter	1.00916	1.35627e-18	1.9193e-17
CAP_000149.1	Amidase	1.60712	0.00049044	0.00149424
CAP_000150.1	monooxygenase	-3.2825	8.95944e-22	1.52748e-20
CAP_000156.1	-	-2.87147	2.78138e-20	4.35109e-19
CAP_000157.1	Belongs to the multicopper oxidase family	-2.56512	3.26176e-65	3.3677e-63
CAP_000159.1	-	1.12359	3.67738e-12	3.10197e-11
CAP_000168.1	-	1.14576	0.0013313	0.00374249
CAP_000182.1	o-methyltransferase	-1.60544	1.18704e-41	5.65311e-40
CAP_000183.1	Hydrophobic surface binding protein A	-3.15666	6.33672e-19	9.13762e-18
CAP_000196.1	Alpha beta hydrolase	1.4197	3.88764e-32	1.18335e-30
CAP_000201.1	Methyltransferase domain	-1.64553	2.8854e-28	7.21685e-27
CAP_000212.1	Belongs to the major facilitator superfamily. Sugar transporter (TC 2.A.1.1) family	-1.27992	3.59689e-10	2.50521e-09
CAP_000214.1	-	-1.31527	6.24968e-19	9.02219e-18
CAP_000218.1	-	1.07191	5.76277e-05	0.000205227
CAP_000223.1	Pregnancy-associated plasma protein-A	-1.01622	7.05335e-05	0.000246829
CAP_000226.1	-	-1.02469	1.7868e-17	2.36517e-16
CAP_000227.1	Major royal jelly protein	-1.16914	1.79845e-06	8.15557e-06
CAP_000229.1	Belongs to the FMO family	1.79422	1.65606e-14	1.68292e-13
CAP_000230.1	Taurine catabolism dioxygenase TauD	-1.23038	2.00807e-07	1.03582e-06
CAP_000232.1	-	-2.06243	1.13386e-10	8.28631e-10
CAP_000239.1	Sugar (and other) transporter	-1.51836	6.99082e-15	7.40752e-14
CAP_000244.1	FAD binding domain-containing protein	-4.03876	7.44431e-15	7.84936e-14
CAP_000251.1	-	1.20466	0.000429699	0.00132229
CAP_000257.1	Adenosine/AMP deaminase	-2.21376	0.000525035	0.0015884
CAP_000261.1	Methyltransferase domain-containing protein	-2.02278	3.8052e-23	7.13807e-22
CAP_000276.1	Belongs to the CRISP family	-1.86727	1.67965e-30	4.65184e-29
CAP_000286.1	Peptidase s41 family protein	1.41277	4.49331e-24	8.78645e-23
CAP_000297.1	lipid binding	6.12648	9.02578e-05	0.000309887
CAP_000309.1	Repeated motif present between transmembrane helices in cystinosin, yeast ERS1p, mannose-P-dolichol utilization defect 1, and other hypothetical proteins.	1.05998	6.47304e-09	4.00484e-08
CAP_000310.1	transporter	-1.55819	1.64519e-14	1.6732e-13
CAP_000318.1	-	2.15294	2.0615e-13	1.92238e-12
CAP_000321.1	Acyltransferase	1.07172	6.46116e-09	4.00049e-08
CAP_000322.1	Zinc-binding dehydrogenase	1.23345	0.000490743	0.00149481
CAP_000332.1	-	-1.05766	0.00203595	0.00552931
CAP_000334.1	determination of stomach left/right asymmetry	-1.51279	2.9261e-05	0.000109177
CAP_000335.1	-	-1.33489	1.36974e-05	5.41602e-05
CAP_000338.1	-	-1.3221	1.48031e-24	2.962e-23
CAP_000339.1	-	-4.52975	1.63681e-147	8.44985e-145
CAP_000349.1	Acetyltransferase	1.31511	3.90092e-16	4.60195e-15
CAP_000361.1	Belongs to the cytochrome P450 family	1.07026	3.30243e-08	1.89427e-07
CAP_000364.1	Transposase	-2.51135	4.86656e-109	1.28179e-106
CAP_000367.1	ATPase family associated with various cellular activities (AAA)	-2.64299	6.51525e-05	0.000229743
CAP_000380.1	integral membrane protein	-1.87868	2.91922e-16	3.4756e-15
CAP_000381.1	Belongs to the peptidase S8 family	-2.22202	8.48273e-17	1.05878e-15
CAP_000386.1	-	-3.13585	3.98946e-08	2.26222e-07
CAP_000392.1	L-lysine 6-monooxygenase (NADPH-requiring)	-3.39306	3.50018e-16	4.14434e-15
CAP_000398.1	Belongs to the major facilitator superfamily. Sugar transporter (TC 2.A.1.1) family	-1.49954	1.6323e-08	9.66798e-08
CAP_000403.1	GMC oxidoreductase	-2.67321	4.37586e-16	5.15447e-15
CAP_000406.1	Major facilitator superfamily transporter	1.61366	1.07329e-30	3.01127e-29
CAP_000410.1	Male sterility protein	1.01547	1.2978e-11	1.03969e-10
CAP_000412.1	Methyltransferase domain	1.18455	2.1674e-27	5.21874e-26
CAP_000423.1	integral membrane protein	-1.69188	5.65555e-19	8.19198e-18
CAP_000425.1	MYND finger	-1.43619	1.11949e-13	1.06471e-12
CAP_000433.1	Extracellular proline-serine rich protein	1.53887	3.5955e-41	1.68129e-39
CAP_000434.1	Methyltransferase domain-containing protein	-1.30008	6.32059e-15	6.73049e-14
CAP_000450.1	Heterokaryon incompatibility protein (HET)	-1.13638	1.212e-06	5.66127e-06
CAP_000455.1	Ankyrin repeat protein	-7.26749	8.65324e-08	4.69633e-07
CAP_000456.1	Siderophore iron transporter	-3.29767	0.00367092	0.00937786
CAP_000458.1	Thioesterase domain containing protein	1.46523	8.82366e-23	1.60618e-21
CAP_000470.1	Protein of unknown function (DUF3433)	-1.63691	6.15516e-05	0.000218178
CAP_000472.1	DnaJ molecular chaperone homology domain	-1.04152	8.47432e-40	3.56253e-38
CAP_000477.1	-	-3.53734	1.10762e-17	1.47827e-16
CAP_000478.1	Hypersensitive response-inducing protein	-5.31972	1.21764e-118	4.02945e-116
CAP_000498.1	Alkaline serine protease Alp1	-2.24199	2.77688e-05	0.000104
CAP_000522.1	Heat shock protein	-1.19651	5.36002e-35	1.8447e-33
CAP_000540.1	-	-1.07408	1.76101e-25	3.75663e-24
CAP_000560.1	FAD binding domain-containing protein	-2.9212	5.69459e-34	1.86534e-32
CAP_000561.1	-	-2.91844	5.90484e-15	6.32956e-14
CAP_000562.1	Methyltransferase domain	-2.03329	5.76239e-09	3.58507e-08
CAP_000576.1	-	1.0681	6.33847e-32	1.91579e-30
CAP_000579.1	Malate dehydrogenase	-1.22861	4.79152e-14	4.67065e-13
CAP_000582.1	Nicotinamide n-methyltransferase	2.86479	3.68094e-33	1.18469e-31
CAP_000584.1	-	3.09705	0.00107789	0.00309768
CAP_000607.1	Motif C-terminal to PAS motifs (likely to contribute to PAS structural domain)	2.45224	2.27097e-39	9.42415e-38
CAP_000621.1	Myb-like DNA-binding domain-containing protein	2.046	1.65289e-09	1.08231e-08
CAP_000632.1	Wsc domain-containing protein	-2.05031	1.97092e-20	3.09825e-19
CAP_000634.1	Glycosyl hydrolase family 16	-1.8928	7.33929e-10	4.95921e-09
CAP_000641.1	Kinetochore complex Fta4 of Sim4 subunit, or CENP-50	-1.16725	3.15359e-18	4.35763e-17
CAP_000642.1	Predicted membrane protein (DUF2306)	-2.80547	4.32163e-91	7.85562e-89
CAP_000643.1	-	1.40447	3.10408e-31	9.08419e-30
CAP_000649.1	Fungal specific transcription factor domain	1.93649	4.33911e-29	1.12677e-27
CAP_000664.1	-	-1.49303	1.44339e-06	6.64824e-06
CAP_000671.1	Domain of unknown function (DUF1996)	-1.2456	4.09012e-17	5.27871e-16
CAP_000678.1	zinc finger	-2.40721	4.21384e-136	1.81279e-133
CAP_000681.1	RTA1 like protein	-1.27577	1.21152e-12	1.06729e-11
CAP_000683.1	-	-1.88447	2.15887e-20	3.38136e-19
CAP_000684.1	Ferric reductase like transmembrane component	-2.47149	1.85413e-08	1.09416e-07
CAP_000698.1	Utp25, U3 small nucleolar RNA-associated SSU processome protein 25	1.23594	7.87549e-26	1.72859e-24
CAP_000711.1	Malonyl CoA-acyl carrier protein transacylase	1.00917	1.24892e-25	2.69091e-24
CAP_000739.1	-	2.34701	0.00154261	0.0042935
CAP_000759.1	C2H2 finger	1.14041	0.00216142	0.00582731
CAP_000771.1	-	-1.39225	6.73037e-12	5.5291e-11
CAP_000772.1	NACHT domain	-1.26882	7.13579e-08	3.92393e-07
CAP_000787.1	Mannosyltransferase putative	1.39488	4.39353e-33	1.40007e-31
CAP_000792.1	ABC transporter transmembrane region	-1.87245	7.32491e-05	0.000255363
CAP_000811.1	Imidazole glycerol phosphate synthase	1.27635	1.80515e-22	3.18704e-21
CAP_000818.1	-	-1.44086	3.07871e-16	3.65873e-15
CAP_000835.1	-	1.57686	0.000248498	0.000796998
CAP_000836.1	C2H2 type zinc finger containing protein	1.5464	7.08231e-38	2.77825e-36
CAP_000837.1	-	2.8619	7.37723e-23	1.35242e-21
CAP_000841.1	Enoyl-(Acyl carrier protein) reductase	-1.14459	0.000938691	0.00272303
CAP_000842.1	-	-2.06534	3.4528e-18	4.75072e-17
CAP_000873.1	biosynthesis protein	-1.3134	5.18383e-30	1.40552e-28
CAP_000875.1	Protein of unknown function (DUF3602)	-1.28199	1.10917e-25	2.40183e-24
CAP_000889.1	peptidyl-prolyl cis-trans isomerase	-1.35288	2.35428e-49	1.4538e-47
CAP_000897.1	Oxalate decarboxylase	-2.04025	1.43937e-05	5.67395e-05
CAP_000912.1	F-box domain-containing protein	-2.19334	2.27703e-120	7.94251e-118
CAP_000914.1	-	-1.78482	2.18397e-10	1.5487e-09
CAP_000920.1	-	1.48176	3.58327e-13	3.27751e-12
CAP_000921.1	Regulatory protein	-1.32551	3.14919e-20	4.90864e-19
CAP_000925.1	-	-1.5279	2.88431e-82	4.32847e-80
CAP_000931.1	-	-1.10483	2.11229e-14	2.12812e-13
CAP_000932.1	Indoleamine 2,3-dioxygenase	1.77808	2.26228e-31	6.68122e-30
CAP_000937.1	gtp-binding protein	-3.14554	2.89083e-170	2.48727e-167
CAP_000942.1	Glutathione-dependent formaldehyde-activating enzyme	-1.06139	6.76758e-15	7.18276e-14
CAP_000957.1	SpoU rRNA methylase	1.07125	1.55956e-07	8.15548e-07
CAP_000964.1	CFEM domain	-1.03468	1.9515e-09	1.26818e-08
CAP_000974.1	AMP-binding enzyme C-terminal domain	1.04114	1.33587e-09	8.82784e-09
CAP_001002.1	-	-1.47939	2.9028e-33	9.41296e-32
CAP_001014.1	Integral plasma membrane protein required for axial budding in haploid cells	-1.35827	1.39964e-14	1.43249e-13
CAP_001026.1	-	1.15314	9.8349e-22	1.67012e-20
CAP_001029.1	Belongs to the isocitrate lyase PEP mutase superfamily. Isocitrate lyase family	1.07758	8.90406e-21	1.42575e-19
CAP_001031.1	-	-2.21588	3.69041e-23	6.93282e-22
CAP_001037.1	Methyltransferase	1.43696	1.44157e-20	2.28281e-19
CAP_001046.1	-	-1.42009	7.47045e-12	6.106e-11
CAP_001053.1	GAL4-like Zn(II)2Cys6 (or C6 zinc) binuclear cluster DNA-binding domain	-2.26432	5.76574e-18	7.84116e-17
CAP_001054.1	reductase	-7.00605	1.24968e-18	1.7743e-17
CAP_001055.1	Transcription factor	-1.65508	8.43131e-14	8.07229e-13
CAP_001057.1	synthase	-3.71638	2.31217e-84	3.73012e-82
CAP_001059.1	Belongs to the multicopper oxidase family	-1.85455	7.37355e-39	2.98317e-37
CAP_001062.1	Pyridoxal-dependent decarboxylase	1.09474	6.8227e-16	7.86897e-15
CAP_001068.1	Beta-ketoacyl synthase	-1.84512	1.80099e-19	2.71855e-18
CAP_001097.1	Involved in nucleolar processing of pre-18S ribosomal RNA	1.51063	1.50544e-26	3.46949e-25
CAP_001106.1	TatD family hydrolase	-1.10705	4.02741e-09	2.53056e-08
CAP_001109.1	Major facilitator superfamily transporter	1.09936	0.00110146	0.00316038
CAP_001116.1	-	-1.10066	1.47767e-10	1.0672e-09
CAP_001117.1	-	1.03994	0.00193831	0.00528428
CAP_001119.1	Small nucleolar	1.39817	2.04758e-16	2.46742e-15
CAP_001122.1	-	-4.90615	1.34021e-147	7.20696e-145
CAP_001125.1	RNA recognition domain-containing protein	1.03948	5.12974e-13	4.63941e-12
CAP_001128.1	spectrin binding	-1.64502	0.00266823	0.00703066
CAP_001138.1	ABC1 family	1.0393	3.73389e-22	6.49455e-21
CAP_001142.1	Asparagine synthetase	1.31242	4.97853e-41	2.29475e-39
CAP_001145.1	-	1.82439	0.000488846	0.00149044
CAP_001146.1	Cytochrome p450	1.82881	2.23258e-06	9.95637e-06
CAP_001161.1	Protein tyrosine kinase	-1.21933	3.21627e-06	1.40281e-05
CAP_001163.1	Protein of unknown function (DUF2456)	-2.84762	8.19115e-14	7.85985e-13
CAP_001168.1	-	-2.23893	6.83471e-12	5.61125e-11
CAP_001175.1	Glycosyl hydrolase family 61	-1.26559	1.59552e-10	1.14845e-09
CAP_001177.1	Involved in maceration and soft-rotting of plant tissue	-1.72914	3.21565e-19	4.75386e-18
CAP_001178.1	Protein of unknown function (DUF3533)	-3.28197	4.4817e-204	5.25826e-201
CAP_001211.1	Cell surface protein	-1.76525	2.85394e-42	1.39519e-40
CAP_001213.1	Acyl-CoA dehydrogenase, C-terminal domain	2.29616	2.40726e-13	2.23511e-12
CAP_001214.1	-	-1.25987	1.06065e-05	4.28172e-05
CAP_001218.1	Flavin containing amine	1.35598	1.29607e-22	2.31677e-21
CAP_001220.1	acyl-CoA dehydrogenase	1.17975	2.78042e-31	8.15549e-30
CAP_001254.1	Ribosomal protein L7Ae L30e S12e Gadd45	1.11043	5.79936e-21	9.40283e-20
CAP_001268.1	HET domain-containing protein	-1.12315	2.51122e-05	9.48486e-05
CAP_001287.1	-	-2.53075	4.76556e-28	1.18278e-26
CAP_001290.1	MAC/Perforin domain	-2.78171	2.73245e-21	4.51537e-20
CAP_001291.1	MAC/Perforin domain	-2.52109	1.60861e-06	7.34374e-06
CAP_001292.1	-	-2.57745	2.66678e-53	1.88073e-51
CAP_001294.1	Enoyl-(Acyl carrier protein) reductase	-1.25769	6.07376e-14	5.88498e-13
CAP_001295.1	Heterokaryon incompatibility protein (HET)	-1.82396	0.00334724	0.00862953
CAP_001296.1	NAD-dependent deacetylase sirtuin-5	-2.04712	6.39867e-35	2.19631e-33
CAP_001297.1	integral membrane protein	-3.19113	6.11769e-59	5.33479e-57
CAP_001299.1	ankyrin repeat	1.64268	4.74042e-54	3.51609e-52
CAP_001300.1	Choline dehydrogenase	-1.41992	6.08116e-29	1.56342e-27
CAP_001301.1	-	-2.92283	5.62967e-41	2.55833e-39
CAP_001302.1	Serine aminopeptidase, S33	-4.0663	1.07257e-11	8.65165e-11
CAP_001304.1	ubiE/COQ5 methyltransferase family	-1.72359	4.76108e-56	3.74674e-54
CAP_001308.1	Transporter	-2.45314	0.000195685	0.00063695
CAP_001311.1	L-galactose dehydrogenase	1.2793	1.48476e-07	7.78006e-07
CAP_001312.1	L-galactose dehydrogenase	2.79511	1.04947e-10	7.68697e-10
CAP_001328.1	PRELI-like family	-1.27993	6.50234e-37	2.43244e-35
CAP_001331.1	glutathione s-transferase	1.30736	2.10541e-09	1.36339e-08
CAP_001334.1	DNA-dependent RNA polymerase i subunit a43	1.32102	2.18546e-19	3.27971e-18
CAP_001342.1	-	-1.50965	9.87117e-54	7.11717e-52
CAP_001343.1	RNA recognition domain-containing protein	-1.29031	1.83292e-38	7.32375e-37
CAP_001344.1	GAL4-like Zn(II)2Cys6 (or C6 zinc) binuclear cluster DNA-binding domain	-1.61664	1.4109e-05	5.56852e-05
CAP_001361.1	CFEM domain	-1.42168	2.09362e-17	2.75156e-16
CAP_001362.1	Capsule polysaccharide biosynthesis protein	1.2464	0.00116188	0.00332045
CAP_001365.1	-	-2.38009	2.62364e-66	2.7984e-64
CAP_001366.1	-	-5.33723	0.00249892	0.00663465
CAP_001368.1	GDP-fucose protein O-fucosyltransferase	-1.4569	3.34795e-17	4.34257e-16
CAP_001373.1	Major Facilitator Superfamily	1.68983	2.66533e-29	7.04893e-28
CAP_001382.1	MFS/sugar transport protein	-2.20357	7.60595e-12	6.20104e-11
CAP_001401.1	-	-7.96222	2.42194e-08	1.41118e-07
CAP_001402.1	-	-9.03955	2.1167e-06	9.469e-06
CAP_001403.1	to Saccharomyces cerevisiae MDL2 (YPL270W)	-9.18868	1.8987e-06	8.57406e-06
CAP_001413.1	Glycosyl hydrolase family 16	-2.25377	1.88476e-06	8.51704e-06
CAP_001416.1	lmbr1 domain-containing protein	-1.45504	1.40585e-52	9.70263e-51
CAP_001418.1	-	-2.22258	2.31309e-07	1.18463e-06
CAP_001421.1	Belongs to the major facilitator superfamily. Sugar transporter (TC 2.A.1.1) family	2.27221	1.18116e-12	1.04126e-11
CAP_001432.1	Belongs to the type-B carboxylesterase lipase family	-1.12402	7.69692e-20	1.17558e-18
CAP_001438.1	Protein kinase domain	-1.18155	8.86876e-30	2.38459e-28
CAP_001439.1	Protein tyrosine kinase	-1.62311	2.18934e-28	5.4972e-27
CAP_001462.1	Transporter	-1.23476	7.80192e-11	5.80021e-10
CAP_001490.1	-	1.36493	2.94666e-21	4.84454e-20
CAP_001497.1	Heavy-metal-associated domain-containing protein	-1.13288	4.74711e-29	1.22778e-27
CAP_001498.1	-	-1.10049	5.78804e-27	1.36066e-25
CAP_001502.1	-	-3.89074	0.00298809	0.00779863
CAP_001515.1	Nitroreductase family	1.81761	0.000833272	0.00244358
CAP_001516.1	-	-1.15205	2.68466e-25	5.68936e-24
CAP_001539.1	palmitoyl-(protein) hydrolase activity	-1.03011	3.60925e-06	1.56383e-05
CAP_001553.1	-	-3.93919	1.03496e-21	1.75521e-20
CAP_001557.1	-	-1.66721	2.02546e-11	1.592e-10
CAP_001573.1	-	-2.25871	1.98639e-07	1.02545e-06
CAP_001594.1	PA14 domain	1.09325	0.00198557	0.00540059
CAP_001602.1	-	-1.20267	4.29367e-10	2.96332e-09
CAP_001609.1	-	1.48905	3.28802e-25	6.87766e-24
CAP_001613.1	Cyclin	1.08828	1.50571e-16	1.82982e-15
CAP_001620.1	Acyltransferase	-1.22063	7.29169e-09	4.49196e-08
CAP_001621.1	Copper amine oxidase	1.14542	5.49872e-23	1.01671e-21
CAP_001622.1	Proline racemase	1.47189	1.48179e-22	2.6378e-21
CAP_001625.1	Zinc-binding dehydrogenase	1.38274	0.000554756	0.00167087
CAP_001626.1	Amino acid transporter	1.83952	2.29701e-97	4.70558e-95
CAP_001629.1	-	-4.52125	8.26451e-05	0.000285497
CAP_001630.1	Chitin binding domain	-3.4793	2.07843e-19	3.12272e-18
CAP_001631.1	Glycosyltransferase family 2	-6.37034	1.95404e-83	3.07546e-81
CAP_001632.1	deacetylase	-5.38728	4.29285e-50	2.68949e-48
CAP_001633.1	UDP-glucose/GDP-mannose dehydrogenase family, central domain	-6.05354	4.2516e-301	1.82904e-297
CAP_001643.1	NAD(P)H-binding	-1.11923	3.4149e-14	3.37722e-13
CAP_001644.1	Lactonase, 7-bladed beta-propeller	-1.14031	1.44019e-08	8.59318e-08
CAP_001655.1	domain-containing protein	1.12695	5.22615e-23	9.71882e-22
CAP_001669.1	OTT_1508-like deaminase	1.89722	3.3251e-07	1.66462e-06
CAP_001671.1	Bet v i allergen	-2.56436	2.52823e-05	9.54352e-05
CAP_001674.1	FAD linked oxidase domain protein	-4.46738	3.11816e-08	1.79256e-07
CAP_001679.1	-	-3.96435	7.31813e-09	4.50609e-08
CAP_001684.1	Belongs to the glycosyl hydrolase 3 family	1.12711	2.93008e-13	2.70886e-12
CAP_001689.1	-	-1.11307	1.02745e-08	6.22547e-08
CAP_001698.1	Belongs to the multicopper oxidase family	-1.48593	2.78804e-22	4.88228e-21
CAP_001699.1	UDP-glucoronosyl and UDP-glucosyl transferase	-1.34242	7.17969e-18	9.7129e-17
CAP_001702.1	Cryptococcal mannosyltransferase 1	-1.24887	2.968e-46	1.68744e-44
CAP_001715.1	FAD binding domain-containing protein	-3.19931	1.19472e-25	2.57844e-24
CAP_001724.1	Belongs to the DEAD box helicase family	1.42914	1.59395e-25	3.41719e-24
CAP_001725.1	Methylates the 2'-O-ribose of nucleotides at positions 32 and 34 of the tRNA anticodon loop of substrate tRNAs	1.13889	1.2107e-13	1.14723e-12
CAP_001736.1	Bifunctional enzyme with both catalase and broad- spectrum peroxidase activity. Confers resistance to H(2)O(2) in hyphae. May play an antioxidative role in fungal defense against the host-produced H(2)O(2) (oxidative burst) at the early stage of plant infection	-1.23069	4.10097e-17	5.28743e-16
CAP_001737.1	Glutathione-dependent formaldehyde-activating enzyme	-1.74878	5.11169e-17	6.53183e-16
CAP_001744.1	Arrestin	2.37348	3.43058e-29	8.96257e-28
CAP_001747.1	oxidoreductase	5.17191	6.02022e-37	2.25863e-35
CAP_001756.1	Belongs to the oxygen-dependent FAD-linked oxidoreductase family	-3.0223	2.5759e-07	1.31142e-06
CAP_001760.1	-	-1.54041	4.48022e-06	1.91907e-05
CAP_001762.1	Solid-state culture specific ATP-grasp domain-containing protein	-1.59978	8.46513e-07	4.02991e-06
CAP_001780.1	-	1.06335	0.00254824	0.00674755
CAP_001793.1	Dehydrogenase	1.12769	1.29419e-06	6.01468e-06
CAP_001798.1	Neutral alkaline non-lysosomal ceramidase	-1.99489	1.88195e-39	7.83499e-38
CAP_001800.1	-	-1.97491	1.1768e-45	6.60338e-44
CAP_001818.1	-	-1.62329	5.23451e-08	2.93597e-07
CAP_001822.1	Fungal potassium channel	-1.30134	1.18281e-20	1.87766e-19
CAP_001823.1	oxidoreductase	4.08987	3.83442e-75	4.9487e-73
CAP_001827.1	Belongs to the peptidase S10 family	-1.05454	9.07005e-30	2.43364e-28
CAP_001833.1	Belongs to the two pore domain potassium channel (TC 1.A.1.8) family	-1.55548	8.02632e-27	1.87659e-25
CAP_001835.1	Belongs to the FGGY kinase family	-2.21648	3.68492e-34	1.21942e-32
CAP_001837.1	-	1.35875	9.00942e-22	1.53398e-20
CAP_001846.1	Enoyl-(Acyl carrier protein) reductase	1.33318	4.57845e-16	5.38155e-15
CAP_001858.1	Amidase	-1.00327	2.56574e-21	4.25077e-20
CAP_001860.1	-	-1.59525	6.41226e-51	4.17963e-49
CAP_001880.1	Dehydrogenase	1.49055	4.82426e-46	2.73078e-44
CAP_001881.1	Allantoate permease	3.8389	5.92645e-41	2.68374e-39
CAP_001890.1	PH domain-containing protein	-1.17127	2.81762e-26	6.36851e-25
CAP_001896.1	NUC153 domain	1.21835	5.86435e-22	1.01319e-20
CAP_001913.1	AAA domain	-5.34114	0.00278182	0.00730907
CAP_001915.1	Transporter	-1.40631	1.68638e-18	2.37086e-17
CAP_001920.1	methionine-R-sulfoxide reductase	5.06403	7.14108e-59	6.18542e-57
CAP_001927.1	Small nucleolar ribonucleoprotein complex subunit	1.63655	2.18568e-40	9.56217e-39
CAP_001931.1	Peptidase family	1.64842	5.53022e-36	1.99366e-34
CAP_001939.1	ectoine synthase activity	1.10373	0.00221404	0.00595424
CAP_001941.1	SRP40, C-terminal domain	1.52151	1.02812e-24	2.08039e-23
CAP_001974.1	NAD(P)H-binding	1.58854	6.7159e-23	1.23469e-21
CAP_001977.1	Major facilitator superfamily transporter	1.1342	7.90522e-12	6.44096e-11
CAP_001979.1	F-actin-capping proteins bind in a Ca(2 )-independent manner to the fast growing ends of actin filaments (barbed end) thereby blocking the exchange of subunits at these ends. Unlike other capping proteins (such as gelsolin and severin), these proteins do not sever actin filaments	1.26344	9.01127e-55	6.84114e-53
CAP_001996.1	Protein kinase domain	-5.49013	0.00193885	0.00528465
CAP_001997.1	zinc finger	-1.64494	1.11575e-58	9.53636e-57
CAP_002010.1	Protein of unknown function (DUF1264)	-2.54205	4.05449e-09	2.54634e-08
CAP_002011.1	Protein of unknown function (DUF3129)	-2.32586	1.39089e-35	4.90461e-34
CAP_002014.1	-	-3.07958	1.43857e-71	1.70332e-69
CAP_002015.1	Regulator of G protein signaling domain	-1.12486	4.04083e-12	3.38643e-11
CAP_002019.1	-	-1.26761	7.39249e-05	0.000257441
CAP_002025.1	Acetyltransferase (GNAT) family	1.10157	3.68799e-14	3.63615e-13
CAP_002026.1	Acetyltransferase (GNAT) family	1.40694	1.3769e-15	1.55879e-14
CAP_002033.1	Gamma-glutamyl cyclotransferase, AIG2-like	-2.71489	5.11569e-21	8.32573e-20
CAP_002034.1	nuclear pore	-1.87517	7.73548e-79	1.08515e-76
CAP_002039.1	Phytanoyl-CoA dioxygenase (PhyH)	-1.60643	0.000373438	0.00116415
CAP_002041.1	Centrosomin N-terminal motif 1	-1.78984	1.88494e-56	1.52044e-54
CAP_002044.1	integral membrane protein	-2.05547	7.70716e-44	4.02707e-42
CAP_002051.1	Male sterility protein	1.02902	0.00357971	0.00916662
CAP_002057.1	-	1.69935	1.60541e-05	6.27861e-05
CAP_002073.1	Methyltransferase domain-containing protein	-2.0007	0.00168316	0.00464959
CAP_002077.1	Glycosyl hydrolase catalytic core	-1.57129	1.59143e-15	1.7938e-14
CAP_002083.1	Phytanoyl-CoA dioxygenase (PhyH)	-1.52954	1.79561e-26	4.11619e-25
CAP_002088.1	-	-1.64925	1.97086e-05	7.57255e-05
CAP_002095.1	-	-1.70659	1.32194e-14	1.35728e-13
CAP_002103.1	GMC oxidoreductase	-3.72267	2.5058e-10	1.76431e-09
CAP_002104.1	integral membrane protein	-2.72016	1.43798e-54	1.07899e-52
CAP_002105.1	Fungal specific transcription factor domain	-1.57038	4.95075e-25	1.02724e-23
CAP_002110.1	-	2.21718	1.29674e-65	1.36062e-63
CAP_002119.1	-	-1.38585	5.89961e-11	4.43192e-10
CAP_002154.1	myocyte-specific enhancer factor 2d	1.26249	9.62176e-13	8.55223e-12
CAP_002163.1	-	-1.734	2.61873e-08	1.52103e-07
CAP_002181.1	extracellular protein	-1.29626	1.52754e-16	1.8546e-15
CAP_002188.1	Protein of unknown function (DUF4050)	-1.74418	1.6607e-60	1.50937e-58
CAP_002214.1	-	-1.70122	3.04315e-28	7.59668e-27
CAP_002237.1	Heat shock protein 30	-1.59151	4.23595e-19	6.19129e-18
CAP_002256.1	-	1.23154	1.83657e-26	4.20262e-25
CAP_002270.1	-	1.24934	1.13181e-09	7.53331e-09
CAP_002278.1	-	-1.10718	9.01073e-15	9.37843e-14
CAP_002291.1	Ribosome biogenesis atpase rix7	1.27369	1.48353e-28	3.73955e-27
CAP_002295.1	Life-span regulatory factor	-1.34377	6.73306e-41	3.03835e-39
CAP_002296.1	Astacin (Peptidase family M12A)	-5.20858	0.00131468	0.00370303
CAP_002303.1	protein serine/threonine kinase activity	1.27704	1.44718e-26	3.3412e-25
CAP_002309.1	-	1.09818	9.31887e-15	9.68352e-14
CAP_002323.1	-	-1.07314	2.68003e-17	3.5044e-16
CAP_002324.1	Regulator of G protein signalling domain	-1.00132	6.24203e-16	7.23157e-15
CAP_002326.1	FAD binding domain-containing protein	1.07934	7.14704e-11	5.33794e-10
CAP_002336.1	C2H2-type zinc finger	2.58094	2.67754e-12	2.29763e-11
CAP_002337.1	DNA-dependent RNA polymerase catalyzes the transcription of DNA into RNA using the four ribonucleoside triphosphates as substrates	1.08118	1.22115e-23	2.35578e-22
CAP_002366.1	-	2.42974	7.01669e-48	4.15401e-46
CAP_002375.1	-	-1.12283	1.29257e-06	6.00931e-06
CAP_002390.1	Hmg box transcriptional	-1.10309	1.66566e-11	1.31884e-10
CAP_002402.1	Ribosomal biogenesis protein Gar2	1.22614	9.38486e-34	3.06635e-32
CAP_002411.1	-	1.75397	0.0026342	0.00694829
CAP_002412.1	Belongs to the carnitine choline acetyltransferase family	2.39729	1.47943e-40	6.51655e-39
CAP_002413.1	-	2.79708	4.35923e-08	2.46323e-07
CAP_002417.1	-	-1.22432	1.77268e-14	1.79719e-13
CAP_002423.1	-	-1.78065	5.48982e-41	2.51247e-39
CAP_002424.1	Methyltransferase domain-containing protein	-2.58595	4.81922e-54	3.55411e-52
CAP_002425.1	Methyltransferase domain	-2.17466	8.96021e-23	1.62874e-21
CAP_002432.1	Belongs to the class I-like SAM-binding methyltransferase superfamily. RNA M5U methyltransferase family	1.19165	7.39907e-22	1.27154e-20
CAP_002438.1	Cytochrome p-450	-1.24942	1.25485e-09	8.31797e-09
CAP_002464.1	belongs to the purine pyrimidine phosphoribosyltransferase family	1.37301	1.5202e-50	9.71269e-49
CAP_002465.1	Stc1 domain	2.63889	0.00300622	0.00784121
CAP_002469.1	Belongs to the major facilitator superfamily. Sugar transporter (TC 2.A.1.1) family	-1.38183	2.9634e-09	1.88868e-08
CAP_002471.1	Duf726 domain-containing protein	-1.09021	1.28093e-14	1.31727e-13
CAP_002480.1	-	-1.1805	1.77924e-11	1.40704e-10
CAP_002485.1	small nucleolar ribonucleoprotein complex subunit	1.67805	5.03209e-42	2.43236e-40
CAP_002486.1	AARP2CN domain-containing protein	1.03364	3.4786e-18	4.78113e-17
CAP_002514.1	Idc1 protein	-1.44627	6.6647e-52	4.50339e-50
CAP_002516.1	tRNA pseudouridine synthase	1.37707	2.64867e-19	3.94732e-18
CAP_002517.1	RNA polymerase III subunit	1.07852	4.28741e-14	4.20146e-13
CAP_002518.1	ribose-phosphate	1.20951	1.05786e-22	1.90947e-21
CAP_002522.1	RNase3 domain-containing protein	1.08451	1.00312e-07	5.40329e-07
CAP_002530.1	Belongs to the class I-like SAM-binding methyltransferase superfamily. RsmB NOP family	1.35512	8.33068e-20	1.27087e-18
CAP_002534.1	Ricin B lectin	-1.26721	0.00152407	0.00424556
CAP_002541.1	-	-2.5154	1.51335e-09	9.94466e-09
CAP_002543.1	SnoaL-like domain	-5.90635	0.000415231	0.00128205
CAP_002565.1	-	-1.16692	9.9127e-26	2.16469e-24
CAP_002597.1	Splits internally a 1,3-beta-glucan molecule and transfers the newly generated reducing end (the donor) to the non- reducing end of another 1,3-beta-glucan molecule (the acceptor) forming a 1,3-beta linkage, resulting in the elongation of 1,3- beta-glucan chains in the cell wall	1.34	2.01637e-14	2.03625e-13
CAP_002616.1	-	1.29512	4.27906e-05	0.000155128
CAP_002637.1	Zinc finger, C2H2 type	-1.33188	7.60971e-23	1.39306e-21
CAP_002639.1	-	-1.3451	7.58253e-12	6.18976e-11
CAP_002650.1	-	-1.6438	7.99048e-06	3.28215e-05
CAP_002651.1	Belongs to the aldehyde dehydrogenase family	1.43532	5.9789e-31	1.71095e-29
CAP_002653.1	Myb-like DNA-binding domain-containing protein	1.11579	4.51054e-15	4.86324e-14
CAP_002657.1	Histidine acid	-1.22254	2.39798e-15	2.64516e-14
CAP_002664.1	factor atp-dependent rna helicase	1.06015	1.16696e-16	1.43164e-15
CAP_002678.1	-	-1.99326	1.11619e-15	1.27033e-14
CAP_002692.1	-	-2.57547	1.06989e-37	4.13414e-36
CAP_002693.1	zinc finger	-2.04636	3.00875e-15	3.29355e-14
CAP_002699.1	HMGL-like	1.07858	2.97178e-40	1.27846e-38
CAP_002700.1	-	1.3133	6.93178e-05	0.000242904
CAP_002706.1	-	1.09583	1.08119e-06	5.07966e-06
CAP_002711.1	-	1.04195	3.72467e-25	7.77842e-24
CAP_002734.1	Ctf8	1.07012	1.3141e-07	6.93803e-07
CAP_002768.1	btb poz domain-containing protein	1.02119	2.13125e-08	1.24744e-07
CAP_002769.1	Transcription factor	1.60428	2.72005e-22	4.76969e-21
CAP_002773.1	Acetyltransferase (GNAT) domain	1.35195	0.00111988	0.00320824
CAP_002774.1	ATP-dependent rna helicase dbp6	1.44041	2.85069e-24	5.6428e-23
CAP_002779.1	-	-1.80598	8.52532e-19	1.21444e-17
CAP_002784.1	Aminotransferase	-4.40011	6.23417e-05	0.000220796
CAP_002812.1	integral membrane protein	-1.36124	2.24064e-22	3.93974e-21
CAP_002814.1	Podospora anserina S mat genomic DNA chromosome	-1.69354	2.69304e-13	2.49508e-12
CAP_002816.1	Major facilitator superfamily transporter	-1.31542	0.000339977	0.00106602
CAP_002817.1	Lignostilbene dioxygenase family protein	-1.80687	0.000917961	0.00266829
CAP_002820.1	-	1.09392	8.83343e-08	4.7901e-07
CAP_002825.1	-	-2.57994	1.10422e-22	1.98759e-21
CAP_002829.1	-	1.31196	1.27207e-06	5.92684e-06
CAP_002833.1	Glutathione-dependent formaldehyde-activating enzyme	-1.52029	1.25689e-10	9.14915e-10
CAP_002850.1	Belongs to the MIP aquaporin (TC 1.A.8) family	-1.88151	5.52627e-08	3.09155e-07
CAP_002855.1	Pa domain-containing protein	1.50252	1.54927e-32	4.84137e-31
CAP_002856.1	ATPase family associated with various cellular activities (AAA)	1.18668	1.57836e-27	3.83622e-26
CAP_002864.1	Belongs to the heat shock protein 70 family	1.62133	2.92813e-25	6.16484e-24
CAP_002869.1	-	-1.08787	2.66604e-15	2.93333e-14
CAP_002897.1	Amino acid adenylation domain-containing protein	1.88959	1.29527e-14	1.33095e-13
CAP_002898.1	Major facilitator superfamily transporter	2.33634	1.00376e-22	1.8169e-21
CAP_002903.1	-	1.77735	7.7655e-08	4.24668e-07
CAP_002908.1	Transmembrane alpha-helix domain-containing protein	-1.48054	4.13051e-45	2.27813e-43
CAP_002909.1	Uncharacterized protein conserved in bacteria (DUF2236)	-1.46047	3.78816e-09	2.38954e-08
CAP_002926.1	Tyrosine phosphatase	-1.00545	3.80538e-31	1.10863e-29
CAP_002931.1	ATP-dependent RNA helicase DOB1	1.03352	3.11826e-17	4.06508e-16
CAP_002945.1	-	1.40568	0.000169917	0.000559568
CAP_002956.1	Taurine catabolism dioxygenase TauD	-1.40708	2.61758e-11	2.03386e-10
CAP_002957.1	FAD binding domain	-2.49697	2.96545e-82	4.39909e-80
CAP_002977.1	integral membrane protein	-3.01382	2.88678e-66	3.05384e-64
CAP_002978.1	Alpha/beta hydrolase family	-4.15928	6.87574e-102	1.50404e-99
CAP_002989.1	Transporter	-1.79226	3.8891e-10	2.69853e-09
CAP_002990.1	Transporter	-1.97987	1.43668e-21	2.42061e-20
CAP_002991.1	Transporter	-3.2482	9.30015e-137	4.13889e-134
CAP_002992.1	Protein of unknown function (DUF917)	-4.58813	8.45051e-273	2.18125e-269
CAP_002993.1	-	-5.51472	4.22374e-42	2.05704e-40
CAP_002999.1	-	3.64188	8.22907e-37	3.03441e-35
CAP_003001.1	-	-4.54353	1.04708e-112	3.21754e-110
CAP_003005.1	Major facilitator superfamily transporter	1.4214	6.82711e-13	6.12305e-12
CAP_003009.1	FAD dependent oxidoreductase	1.04181	1.7453e-15	1.96039e-14
CAP_003014.1	DUF1338	1.46039	9.37621e-17	1.16579e-15
CAP_003023.1	Metallo-beta-lactamase superfamily	-1.6803	1.09776e-10	8.02705e-10
CAP_003046.1	protein serine/threonine kinase activity	-1.09122	2.05262e-08	1.20414e-07
CAP_003054.1	Hormone-sensitive lipase	1.62301	1.66239e-25	3.55213e-24
CAP_003055.1	Ankyrin repeat and sam domain containing protein 6	1.05363	3.98126e-10	2.75952e-09
CAP_003068.1	FAD binding domain	-1.30922	6.94907e-20	1.06514e-18
CAP_003071.1	-	-2.91358	3.7727e-47	2.20319e-45
CAP_003079.1	Catalyzes the sequential NAD-dependent oxidations of L- histidinol to L-histidinaldehyde and then to L-histidine	1.47768	0.00125619	0.00355145
CAP_003081.1	Acyltransferase family	-6.2352	2.08024e-199	2.06519e-196
CAP_003086.1	Isoflavone reductase	-1.12238	7.68722e-05	0.000266796
CAP_003091.1	Gmc oxidoreductase	-2.47477	9.71397e-35	3.30788e-33
CAP_003092.1	Ribonuclease III family	-5.28034	7.52282e-206	9.70896e-203
CAP_003093.1	-	-3.56456	1.82163e-13	1.70733e-12
CAP_003101.1	Belongs to the peptidase S8 family	-1.20194	3.31557e-05	0.000122469
CAP_003112.1	Belongs to the cytochrome P450 family	-2.39687	1.45492e-07	7.63301e-07
CAP_003113.1	-	-1.85991	5.26974e-06	2.22769e-05
CAP_003119.1	SDA1	1.086	8.16041e-26	1.78809e-24
CAP_003141.1	Short-chain dehydrogenase reductase sdr	-1.23018	5.30624e-10	3.62778e-09
CAP_003148.1	Enoyl-CoA hydratase/isomerase	1.392	4.92832e-16	5.78226e-15
CAP_003162.1	Major Facilitator Superfamily	1.31747	0.00064246	0.00191802
CAP_003202.1	Belongs to the oxygen-dependent FAD-linked oxidoreductase family	1.50036	1.58754e-08	9.42013e-08
CAP_003221.1	NOSIC domain-containing protein	1.26929	2.72828e-40	1.18556e-38
CAP_003226.1	NAD(P)H-binding	-1.91154	3.24492e-19	4.79165e-18
CAP_003227.1	Major facilitator superfamily transporter	1.14482	8.44252e-08	4.59319e-07
CAP_003232.1	ATP binding	-1.07141	2.66002e-05	0.00010003
CAP_003238.1	metalloprotease	-1.82018	1.10416e-12	9.75376e-12
CAP_003241.1	Biotrophy-associated secreted protein 2	-4.28169	0.000356756	0.00111646
CAP_003243.1	major facilitator superfamily	-2.54596	2.37406e-34	7.91722e-33
CAP_003245.1	L-lysine 6-monooxygenase (NADPH-requiring)	-7.04658	3.89212e-15	4.20701e-14
CAP_003247.1	Belongs to the TRAFAC class myosin-kinesin ATPase superfamily. Kinesin family	1.27486	9.8224e-05	0.000334669
CAP_003260.1	-	-1.67448	0.00039782	0.00123242
CAP_003265.1	Glycosyl hydrolase family 61	-1.28789	2.7637e-13	2.5587e-12
CAP_003274.1	Uncharacterized alpha/beta hydrolase domain (DUF2235)	-1.09179	0.000250713	0.000803702
CAP_003275.1	Uncharacterized alpha/beta hydrolase domain (DUF2235)	-1.13043	1.69068e-06	7.69933e-06
CAP_003276.1	iron ion binding	-3.3822	8.55351e-108	2.16454e-105
CAP_003277.1	Isocitrate/isopropylmalate dehydrogenase	-1.63883	7.69143e-23	1.40603e-21
CAP_003279.1	Aconitase C-terminal domain	-1.05357	7.61372e-15	8.00837e-14
CAP_003282.1	-	-1.66121	1.22193e-07	6.49783e-07
CAP_003283.1	Aminotransferase class-V	-1.73619	0.000759027	0.00224216
CAP_003311.1	Glucose galactose transporter	-1.62777	1.3052e-15	1.48022e-14
CAP_003313.1	Belongs to the tannase family	-1.13449	3.33394e-09	2.1141e-08
CAP_003318.1	Belongs to the type-B carboxylesterase lipase family	-1.53442	1.5152e-22	2.69356e-21
CAP_003320.1	metalloendopeptidase activity	-1.79928	0.000293557	0.000928134
CAP_003321.1	Acetyltransferase (GNAT) family	-1.38111	1.50211e-09	9.88084e-09
CAP_003325.1	Metallopeptidase family M24	-1.22512	1.91066e-12	1.65496e-11
CAP_003326.1	Major facilitator superfamily transporter	-1.48671	1.78638e-08	1.05612e-07
CAP_003330.1	-	-4.32468	3.27222e-24	6.41813e-23
CAP_003352.1	FAD binding	2.20428	0.0010141	0.00292469
CAP_003355.1	Amidohydrolase family	3.41528	3.64205e-09	2.30075e-08
CAP_003367.1	-	-1.05289	0.00252702	0.00669686
CAP_003368.1	Protein tyrosine kinase	-1.75392	4.01202e-07	1.99304e-06
CAP_003369.1	Polysaccharide deacetylase	1.58268	2.52638e-26	5.74039e-25
CAP_003382.1	Enoyl-(Acyl carrier protein) reductase	-1.27453	4.25798e-13	3.8809e-12
CAP_003389.1	Belongs to the group II decarboxylase family	-1.66945	2.59976e-61	2.3966e-59
CAP_003393.1	Actin cortical patch protein	1.25583	2.86975e-06	1.25933e-05
CAP_003398.1	2-methylcitrate dehydratase	1.02158	3.668e-34	1.21695e-32
CAP_003401.1	Acetyltransferase (GNAT) domain	1.98352	3.70291e-08	2.10899e-07
CAP_003402.1	Belongs to the glycosyl hydrolase 28 family	-1.53587	3.20472e-05	0.000118715
CAP_003423.1	to Saccharomyces cerevisiae EFR3 (YMR212C)	1.09458	2.73001e-24	5.41221e-23
CAP_003426.1	-	-5.06243	1.24156e-104	2.86134e-102
CAP_003429.1	basic region leucin zipper	2.32302	1.49582e-13	1.40913e-12
CAP_003468.1	-	1.97349	0.000747751	0.00220986
CAP_003474.1	-	1.71349	1.84103e-40	8.08174e-39
CAP_003476.1	cryptochrome	2.16683	1.71615e-32	5.33702e-31
CAP_003498.1	Glycosyl hydrolases family 18	2.34226	3.74228e-93	7.10263e-91
CAP_003502.1	-	-1.8195	0.000402924	0.00124703
CAP_003519.1	RING-type zinc-finger	-1.19233	1.12358e-25	2.42895e-24
CAP_003533.1	Arginine deiminase type-3	-2.96256	0.0003393	0.00106416
CAP_003542.1	-	-1.43181	8.33778e-25	1.69728e-23
CAP_003544.1	-	1.25979	4.83825e-19	7.03181e-18
CAP_003551.1	Tetraspanin	-1.67559	7.30248e-37	2.70821e-35
CAP_003554.1	alpha-galactosidase	1.13136	1.34273e-06	6.22237e-06
CAP_003559.1	C2H2-type zinc finger	1.36848	1.41574e-17	1.87979e-16
CAP_003562.1	Fungal kinase associated-1 domain	-1.52863	1.20254e-17	1.60165e-16
CAP_003571.1	beta chain	1.58396	4.26781e-44	2.24818e-42
CAP_003572.1	Dehydrogenase	1.73111	2.92222e-71	3.42856e-69
CAP_003589.1	Annexin anxc4	-1.54024	8.18561e-55	6.25109e-53
CAP_003591.1	Ankyrin repeats (3 copies)	-3.2027	3.47089e-80	4.97725e-78
CAP_003605.1	Belongs to the type-B carboxylesterase lipase family	2.36435	3.23749e-30	8.81499e-29
CAP_003617.1	-	1.85143	9.79623e-15	1.0155e-13
CAP_003646.1	Adhesin protein Mad1	-1.95704	1.21048e-29	3.22777e-28
CAP_003650.1	Fungal specific transcription factor domain	-1.05534	0.00188543	0.00515319
CAP_003664.1	CFEM domain-containing protein	3.49318	0.00386585	0.00981559
CAP_003717.1	FAD dependent oxidoreductase	-1.3228	1.15832e-08	6.96609e-08
CAP_003718.1	Integral membrane family protein	2.54151	2.73087e-39	1.12244e-37
CAP_003732.1	-	1.38219	7.16147e-24	1.38986e-22
CAP_003734.1	Asparaginase	1.14793	1.35805e-16	1.65975e-15
CAP_003741.1	-	1.36214	1.2348e-16	1.51199e-15
CAP_003757.1	Small acidic protein family	1.31465	1.95781e-21	3.26033e-20
CAP_003758.1	-	2.00993	1.03828e-10	7.61368e-10
CAP_003763.1	Frag1 DRAM Sfk1 family protein	-1.05291	5.02935e-13	4.5582e-12
CAP_003777.1	Nucleolar protein	1.27448	7.58499e-16	8.69377e-15
CAP_003782.1	Sterol-sensing domain of SREBP cleavage-activation	-1.30745	4.63821e-22	8.035e-21
CAP_003789.1	Required for proper assembly of pre-ribosomal particles during the biogenesis of the 60S ribosomal subunit	1.1308	1.25958e-27	3.08466e-26
CAP_003791.1	Heme oxygenase	1.92275	3.47444e-20	5.40906e-19
CAP_003816.1	like DNA-binding family protein	-1.47983	1.32066e-11	1.0567e-10
CAP_003825.1	HypA protein	-1.0587	1.57285e-23	3.00728e-22
CAP_003831.1	Glycoside hydrolase family 16	-1.57202	3.66971e-27	8.7544e-26
CAP_003834.1	Belongs to the oxygen-dependent FAD-linked oxidoreductase family	1.23701	7.54978e-16	8.66882e-15
CAP_003840.1	mmc protein	-3.6063	7.17775e-164	5.78975e-161
CAP_003850.1	Homeodomain	3.67043	1.97578e-30	5.43699e-29
CAP_003851.1	Dehydrogenase	1.06755	1.99128e-41	9.41374e-40
CAP_003859.1	Fungal specific transcription factor domain	1.13418	4.66008e-08	2.62863e-07
CAP_003868.1	DnaJ C terminal domain	-1.70394	4.98901e-77	6.77771e-75
CAP_003875.1	-	-2.04898	2.09542e-50	1.32566e-48
CAP_003876.1	-	-2.65822	2.22878e-52	1.52194e-50
CAP_003877.1	N-terminal amidase	-1.33187	5.4672e-25	1.12715e-23
CAP_003878.1	-	-1.70523	3.24418e-33	1.04673e-31
CAP_003881.1	LPXTG-domain-containing protein	-3.78034	6.46973e-148	3.63036e-145
CAP_003883.1	-	1.01177	1.15041e-16	1.41268e-15
CAP_003893.1	60S ribosomal subunit assembly export protein LOC1	1.35433	4.36839e-26	9.78793e-25
CAP_003912.1	Nucleotide exchange factor	-1.72421	1.58467e-56	1.28628e-54
CAP_003914.1	Ubiquitin carboxyl-terminal hydrolase	-1.28318	4.81982e-45	2.647e-43
CAP_003924.1	Transcription factor	1.27316	1.28586e-12	1.13047e-11
CAP_003949.1	Component of the NOP7 complex, which is required for maturation of the 25S and 5.8S ribosomal RNAs and formation of the 60S ribosome	1.29198	2.78905e-21	4.603e-20
CAP_003971.1	Aminodeoxychorismate synthase	1.28614	6.56634e-31	1.87075e-29
CAP_003976.1	-	1.62076	1.41608e-22	2.5243e-21
CAP_003981.1	domain-containing protein	1.06125	5.75492e-14	5.58024e-13
CAP_003984.1	Methyltransferase domain	1.21402	1.62713e-12	1.41699e-11
CAP_003990.1	Protein of unknown function (DUF3433)	-1.70945	2.13184e-15	2.36168e-14
CAP_003991.1	-	-1.31479	9.06085e-31	2.55885e-29
CAP_004014.1	Male sterility protein	1.22133	3.61822e-29	9.43369e-28
CAP_004024.1	RNA helicase	1.38155	3.60694e-19	5.29592e-18
CAP_004053.1	domain-containing protein	1.49802	6.92016e-19	9.96782e-18
CAP_004059.1	-	-1.22322	1.41051e-34	4.77796e-33
CAP_004067.1	Methyltransferase domain-containing protein	-1.15905	6.70956e-15	7.12705e-14
CAP_004078.1	Very-long-chain 3-oxoacyl-CoA synthase	1.05331	3.24368e-23	6.11139e-22
CAP_004086.1	Belongs to the alkaline phosphatase family	-1.01071	2.33163e-07	1.19318e-06
CAP_004087.1	Copper homeostasis protein cutC	-1.15669	5.95182e-17	7.52342e-16
CAP_004091.1	Cytidylyltransferase	-1.25334	2.84758e-21	4.68761e-20
CAP_004092.1	-	-1.16471	3.0168e-30	8.23146e-29
CAP_004095.1	Catalyzes the NAD( )-dependent oxidation of formate to carbon dioxide. Formate oxidation is the final step in the methanol oxidation pathway in methylotrophic microorganisms. Has a role in the detoxification of exogenous formate in non- methylotrophic organisms	-1.15695	1.0715e-16	1.31954e-15
CAP_004117.1	U3 small nucleolar RNA-associated protein	1.21276	3.57956e-19	5.26171e-18
CAP_004126.1	-	1.2255	4.27606e-17	5.49122e-16
CAP_004141.1	-	-1.24289	4.74563e-06	2.02183e-05
CAP_004171.1	Haemolysin-III related	1.3181	0.00394218	0.00998583
CAP_004184.1	Major facilitator superfamily transporter	-2.0846	3.51142e-67	3.90675e-65
CAP_004192.1	-	-1.83248	2.21606e-19	3.32178e-18
CAP_004195.1	-	2.8181	4.93626e-24	9.63804e-23
CAP_004201.1	-	-3.44205	0.0019427	0.0052929
CAP_004204.1	Protein of unknown function (DUF3445)	-3.10369	0.000120213	0.000404027
CAP_004232.1	Phosphoenolpyruvate phosphomutase	1.25594	9.52058e-16	1.08545e-14
CAP_004233.1	Belongs to the oxygen-dependent FAD-linked oxidoreductase family	1.70852	8.1214e-05	0.000280779
CAP_004235.1	Belongs to the major facilitator superfamily. Sugar transporter (TC 2.A.1.1) family	-2.24168	1.95315e-36	7.10065e-35
CAP_004239.1	-	1.02678	3.07338e-06	1.34412e-05
CAP_004245.1	-	-2.3158	1.3083e-23	2.52013e-22
CAP_004246.1	Belongs to the oxygen-dependent FAD-linked oxidoreductase family	-2.32191	3.14438e-45	1.7492e-43
CAP_004247.1	-	1.0534	2.88034e-07	1.45437e-06
CAP_004248.1	CFEM domain-containing protein	-1.7459	2.61334e-18	3.62274e-17
CAP_004249.1	Transferrin receptor-like dimerisation domain	-1.3806	1.03822e-07	5.57606e-07
CAP_004251.1	Malic acid	-2.47498	1.72337e-05	6.70542e-05
CAP_004252.1	Heterokaryon incompatibility protein	-1.12405	9.77687e-07	4.62751e-06
CAP_004255.1	trna methyltransferase	1.31902	9.36751e-19	1.33293e-17
CAP_004257.1	Protein of unknown function (DUF3759)	-2.15591	1.80739e-17	2.38753e-16
CAP_004260.1	-	-1.47608	3.11947e-29	8.21632e-28
CAP_004261.1	Belongs to the GMC oxidoreductase family	-6.48705	1.14913e-06	5.38711e-06
CAP_004264.1	sarcosine oxidase activity	-4.17208	3.15472e-106	7.4027e-104
CAP_004275.1	-	-2.85848	2.13762e-11	1.67505e-10
CAP_004277.1	CHRD domain	-1.15018	1.98563e-10	1.41583e-09
CAP_004278.1	-	-1.19427	2.41935e-14	2.42801e-13
CAP_004285.1	structural constituent of ribosome	2.64315	8.16104e-28	2.01004e-26
CAP_004286.1	Cupin	2.46457	9.91905e-13	8.7983e-12
CAP_004290.1	Sgt1 and cs domain containing protein	-1.30486	1.86787e-53	1.32454e-51
CAP_004293.1	endonuclease	1.00515	2.94075e-13	2.71677e-12
CAP_004296.1	Nudix domain-containing protein	-1.55023	0.00166325	0.0046005
CAP_004300.1	Methanesulfonate monooxygenase	-7.83541	3.02948e-09	1.92793e-08
CAP_004301.1	Cytochrome p-450	-9.30298	1.82088e-37	6.95276e-36
CAP_004302.1	Belongs to the mitochondrial carrier (TC 2.A.29) family	-1.5385	2.76771e-19	4.11521e-18
CAP_004305.1	Glycosyl hydrolase family 61	-5.30086	2.06432e-14	2.08141e-13
CAP_004310.1	Mechanosensitive ion channel	-1.85199	8.84992e-10	5.94525e-09
CAP_004316.1	Hypothetical protein FLILHELTA	-1.0572	6.04109e-15	6.45651e-14
CAP_004317.1	-	-3.20118	2.55495e-193	2.3553e-190
CAP_004318.1	Transposase	1.04765	8.48399e-19	1.20988e-17
CAP_004319.1	Acetamidase regulatory protein	1.62181	3.70722e-14	3.65231e-13
CAP_004320.1	FAD binding	-2.23997	8.79247e-06	3.5876e-05
CAP_004331.1	Dipeptidyl peptidase IV (DPP IV) N-terminal region	-5.2682	6.04255e-293	1.94963e-289
CAP_004332.1	Protein kinase domain	-7.81331	0	0
CAP_004335.1	Phytanoyl-CoA dioxygenase (PhyH)	-1.38804	0.00013768	0.000459146
CAP_004338.1	-	-2.15215	1.14695e-49	7.151e-48
CAP_004339.1	Ring hydroxylating alpha subunit (catalytic domain)	-5.45517	1.04333e-53	7.48064e-52
CAP_004341.1	Acyltransferase	-2.01337	8.17167e-13	7.28843e-12
CAP_004348.1	Amidase	-1.25361	0.000489036	0.00149066
CAP_004349.1	FAD binding domain-containing protein	-1.08621	5.6825e-05	0.000202648
CAP_004352.1	-	2.86623	5.4212e-59	4.76904e-57
CAP_004358.1	Peptidoglycan binding	-1.73079	1.9879e-07	1.02582e-06
CAP_004362.1	Ankyrin repeat	-2.04501	6.07725e-13	5.46571e-12
CAP_004376.1	-	-1.52467	5.22143e-23	9.71882e-22
CAP_004377.1	-	-3.16625	1.92353e-110	5.39675e-108
CAP_004378.1	Cytochrome P450	-2.12122	2.18005e-34	7.28903e-33
CAP_004383.1	Methyltransferase domain-containing protein	-1.74092	0.00137298	0.00385211
CAP_004398.1	metalloprotease	-1.43977	0.000424095	0.00130723
CAP_004401.1	-	-1.24243	2.52212e-06	1.11857e-05
CAP_004406.1	C6 zinc finger domain-containing protein	1.11733	2.529e-14	2.53608e-13
CAP_004409.1	Isochorismatase	1.10568	7.55121e-17	9.45256e-16
CAP_004410.1	Lipocalin-like domain-containing protein	3.09238	1.58776e-52	1.08998e-50
CAP_004417.1	epoxide hydrolase	-4.90614	6.93957e-12	5.69371e-11
CAP_004421.1	Acetyltransferase (GNAT) family	1.57696	1.25301e-10	9.12602e-10
CAP_004424.1	Major facilitator superfamily transporter	-1.65955	4.71756e-26	1.05337e-24
CAP_004425.1	Sugar (and other) transporter	-1.82611	4.18422e-74	5.24287e-72
CAP_004430.1	Oxoglutarate iron-dependent oxygenase	-1.2925	0.00362176	0.00926619
CAP_004431.1	-	-2.03295	0.000475399	0.00145185
CAP_004434.1	Extracellular serine-rich protein	-3.46908	2.19517e-12	1.88873e-11
CAP_004438.1	Alginate lyase	-1.59746	1.23001e-08	7.39036e-08
CAP_004446.1	zinc finger	-1.71692	1.14481e-26	2.64783e-25
CAP_004459.1	Zinc finger protein	2.22186	8.3623e-05	0.000288644
CAP_004472.1	Belongs to the cytochrome P450 family	-2.41413	3.29717e-15	3.59706e-14
CAP_004473.1	NADH:flavin oxidoreductase / NADH oxidase family	1.29236	1.62605e-06	7.41811e-06
CAP_004480.1	DJ-1 PfpI family protein	2.54552	1.10319e-25	2.3959e-24
CAP_004498.1	-	-2.17381	8.74365e-11	6.45201e-10
CAP_004502.1	Pap2 superfamily protein	-5.02104	6.23019e-33	1.98046e-31
CAP_004503.1	Major Facilitator Superfamily	1.24086	1.79157e-11	1.41592e-10
CAP_004504.1	Metallo-beta-lactamase superfamily	-2.15931	1.20841e-09	8.01839e-09
CAP_004505.1	Belongs to the cation transport ATPase (P-type) (TC 3.A.3) family	-1.63319	5.81379e-36	2.09005e-34
CAP_004534.1	serine-type endopeptidase activity	-1.49543	1.85942e-19	2.80347e-18
CAP_004535.1	Taurine catabolism dioxygenase	-2.24226	2.7339e-14	2.73094e-13
CAP_004536.1	Ion channel regulatory protein UNC-93	-1.08628	1.91239e-05	7.37417e-05
CAP_004537.1	Fungal hydrophobin	-10.2167	4.05243e-159	2.90559e-156
CAP_004538.1	CFEM domain-containing protein	-2.30147	5.33963e-23	9.88712e-22
CAP_004542.1	Rrp15p	1.27057	3.05282e-24	6.03363e-23
CAP_004545.1	Glycosyl hydrolase family 61	-1.24622	1.84148e-11	1.4527e-10
CAP_004553.1	Platelet-activating factor acetylhydrolase	1.0579	9.09405e-09	5.54406e-08
CAP_004564.1	Heterokaryon incompatibility protein	-1.01943	4.22918e-05	0.000153492
CAP_004565.1	Protein of unknown function (DUF3176)	1.07069	6.83977e-05	0.00023994
CAP_004566.1	Set domain-containing protein	1.12553	4.38294e-19	6.38444e-18
CAP_004577.1	Belongs to the cation transport ATPase (P-type) (TC 3.A.3) family	1.09742	2.66337e-11	2.0682e-10
CAP_004584.1	Cell wall protein	-2.43073	1.87233e-06	8.47277e-06
CAP_004589.1	-	-1.03937	7.16927e-12	5.8747e-11
CAP_004590.1	Linoleate diol synthase	-2.56801	4.25202e-60	3.83753e-58
CAP_004593.1	Tat pathway signal sequence	-1.20543	8.63193e-15	9.00596e-14
CAP_004594.1	-	-3.64811	2.20549e-72	2.66019e-70
CAP_004597.1	Belongs to the type-B carboxylesterase lipase family	-2.36947	4.72469e-31	1.36109e-29
CAP_004604.1	20s-pre-rrna d-site endonuclease	1.20025	6.41106e-17	8.08019e-16
CAP_004605.1	Domain of unknown function (DUF3328)	1.3443	4.33692e-08	2.4517e-07
CAP_004613.1	L-tyrosine aminotransferase activity	1.51626	1.53114e-10	1.10396e-09
CAP_004616.1	-	-1.43156	8.80368e-17	1.09672e-15
CAP_004617.1	-	-2.47538	9.43025e-60	8.45186e-58
CAP_004621.1	Protein of unknown function (DUF3830)	5.46287	0.00151836	0.00423146
CAP_004625.1	Amino acid permease	-7.65835	2.06984e-08	1.21369e-07
CAP_004638.1	Ribosome biogenesis protein	1.27731	7.17901e-17	9.00411e-16
CAP_004639.1	Belongs to the DEAD box helicase family	1.0615	1.515e-19	2.29491e-18
CAP_004641.1	-	1.54512	9.46795e-14	9.04466e-13
CAP_004648.1	BTB/POZ domain	-1.00601	3.59508e-15	3.90886e-14
CAP_004668.1	upf0643 protein	1.21461	0.00150885	0.00420598
CAP_004687.1	Oxalate decarboxylase	-3.12815	3.96786e-111	1.19091e-108
CAP_004695.1	Salicylate hydroxylase	1.23089	2.17687e-12	1.87423e-11
CAP_004696.1	Sodium-phosphate symporter which plays a fundamental housekeeping role in phosphate transport	1.18747	1.17758e-29	3.14656e-28
CAP_004697.1	-	-2.45278	2.5742e-05	9.7057e-05
CAP_004699.1	Belongs to the histidine acid phosphatase family	-1.27956	1.42731e-07	7.49426e-07
CAP_004701.1	dehydrogenase reductase family Oxidoreductase	4.38469	6.56068e-07	3.17481e-06
CAP_004703.1	Belongs to the DapA family	1.11526	0.000388658	0.00120607
CAP_004708.1	Belongs to the D-isomer specific 2-hydroxyacid dehydrogenase family	-1.35094	0.00312452	0.00811044
CAP_004709.1	Major Facilitator Superfamily	-5.60928	0.000957527	0.00277393
CAP_004712.1	-	-1.29213	3.36942e-22	5.87645e-21
CAP_004715.1	alpha/beta hydrolase fold	-1.03051	5.81265e-16	6.77058e-15
CAP_004739.1	Putative stress-responsive nuclear envelope protein	-1.99636	5.43196e-59	4.76904e-57
CAP_004749.1	CVNH domain-containing protein	-1.47889	5.05553e-41	2.32194e-39
CAP_004783.1	-	-1.77906	0.000136257	0.000454753
CAP_004788.1	Belongs to the major facilitator superfamily. Sugar transporter (TC 2.A.1.1) family	-1.68268	7.50134e-05	0.00026095
CAP_004801.1	-	-3.36906	0.00216543	0.00583688
CAP_004804.1	3-hydroxyacyl-CoA dehydrogenase, C-terminal domain	-1.11424	9.0063e-21	1.44034e-19
CAP_004808.1	-	-2.10383	4.02539e-27	9.58519e-26
CAP_004813.1	transcription	-1.38587	4.15283e-17	5.34895e-16
CAP_004816.1	O-methyltransferase	-4.50683	1.83177e-09	1.197e-08
CAP_004826.1	-	-2.15046	2.92084e-10	2.04649e-09
CAP_004832.1	-	-1.41873	2.53075e-18	3.51203e-17
CAP_004833.1	Belongs to the multicopper oxidase family	-2.154	0.00157716	0.00437739
CAP_004842.1	FMN-dependent dehydrogenase	-1.8934	1.51919e-10	1.09657e-09
CAP_004869.1	Nucleotidyltransferase	-1.08804	2.04443e-09	1.32524e-08
CAP_004870.1	ankyrin repeat protein	-1.07879	1.57304e-21	2.64344e-20
CAP_004883.1	-	-2.37064	1.23182e-07	6.53965e-07
CAP_004896.1	Belongs to the protein kinase superfamily. RIO-type Ser Thr kinase family	1.36135	3.86277e-19	5.65226e-18
CAP_004906.1	Major facilitator superfamily transporter	-2.1917	6.69138e-23	1.23194e-21
CAP_004907.1	NAD-binding Rossmann fold oxidoreductase family protein	-1.02626	7.12967e-06	2.95206e-05
CAP_004913.1	Belongs to the major facilitator superfamily. Sugar transporter (TC 2.A.1.1) family	-1.63444	5.54213e-14	5.38605e-13
CAP_004917.1	Glycoside hydrolase family	-1.50704	1.84759e-24	3.67979e-23
CAP_004919.1	domain-containing protein	-3.00466	0.000144815	0.00048145
CAP_004920.1	NmrA-like family	-2.03967	0.00187544	0.00512806
CAP_004925.1	Catalyzes the hydrolysis of cutin, a polyester that forms the structure of plant cuticle	-1.31863	0.00118624	0.00338036
CAP_004926.1	Eukaryotic aspartyl protease	-1.49251	0.000401167	0.00124219
CAP_004931.1	Rdx family	-1.09141	1.94651e-11	1.53368e-10
CAP_004936.1	Acetyltransferase	1.11189	7.07089e-14	6.8153e-13
CAP_004941.1	-	1.53516	3.61306e-11	2.75592e-10
CAP_004943.1	Methyltransferase domain	-1.3165	3.32899e-19	4.91016e-18
CAP_004945.1	Belongs to the oxygen-dependent FAD-linked oxidoreductase family	-2.38179	5.26261e-55	4.04281e-53
CAP_004956.1	-	1.99602	2.38322e-23	4.51658e-22
CAP_004957.1	-	2.63643	6.35244e-09	3.94347e-08
CAP_004960.1	Belongs to the glycosyl hydrolase 5 (cellulase A) family	-1.34017	7.1035e-05	0.000248315
CAP_004966.1	Beta-lactamase	-4.09196	5.75584e-09	3.58507e-08
CAP_004969.1	Belongs to the DEAD box helicase family	1.15604	4.17643e-17	5.37397e-16
CAP_004976.1	Alpha beta hydrolase	-1.25879	4.33132e-15	4.67391e-14
CAP_004977.1	Belongs to the short-chain dehydrogenases reductases (SDR) family	-1.33608	7.74359e-28	1.91453e-26
CAP_004980.1	Retinol dehydrogenase	-1.65289	2.17619e-13	2.02494e-12
CAP_004985.1	Tricarboxylate carrier	1.3355	1.74346e-22	3.08658e-21
CAP_005001.1	Nadh oxidase	1.08498	2.02075e-09	1.31054e-08
CAP_005014.1	Chitin binding protein	-1.44938	1.57767e-24	3.15192e-23
CAP_005018.1	rRNA processing/ribosome biogenesis	1.43707	5.90487e-26	1.30717e-24
CAP_005030.1	Belongs to the DEAD box helicase family	1.19458	9.08861e-15	9.45186e-14
CAP_005032.1	-	1.05654	2.8246e-07	1.42902e-06
CAP_005065.1	Enoyl-(Acyl carrier protein) reductase	-4.58028	0.00320364	0.00829413
CAP_005071.1	Amp-binding enzyme	-1.07298	0.000183508	0.00060019
CAP_005081.1	U3 snoRNA associated	1.40045	8.25788e-22	1.41348e-20
CAP_005098.1	zinc finger	5.23225	0.00354987	0.00910285
CAP_005170.1	Plasma-membrane proton-efflux P-type ATPase	2.237	2.24519e-98	4.75023e-96
CAP_005198.1	ATPase family associated with various cellular activities (AAA)	1.60996	1.72849e-11	1.36775e-10
CAP_005203.1	Ribosome biogenesis protein rlp24	1.34693	1.01617e-19	1.54655e-18
CAP_005208.1	-	1.92384	1.6612e-29	4.4114e-28
CAP_005216.1	Alcohol dehydrogenase GroES-like domain-containing protein	-1.37502	0.00121195	0.00344028
CAP_005219.1	monooxygenase	-1.04128	2.01514e-05	7.72649e-05
CAP_005229.1	Glycogen recognition site of AMP-activated protein kinase	-1.26835	9.77579e-17	1.21081e-15
CAP_005237.1	-	-1.41922	3.51311e-27	8.39633e-26
CAP_005260.1	GAL4-like Zn(II)2Cys6 (or C6 zinc) binuclear cluster DNA-binding domain	2.95405	0.000244602	0.000784989
CAP_005268.1	Ubiquitin carboxyl-terminal hydrolase	-1.06434	1.48554e-23	2.84457e-22
CAP_005269.1	-	-1.21265	2.3921e-11	1.86541e-10
CAP_005270.1	-	-1.25649	4.41252e-07	2.18275e-06
CAP_005271.1	Nucleolar complex-associated protein	1.8922	7.70622e-37	2.84975e-35
CAP_005272.1	Required for proper 27S pre-rRNA processing and 60S ribosome subunit assembly	1.24925	2.82363e-17	3.68844e-16
CAP_005291.1	-	3.07609	1.50551e-16	1.82982e-15
CAP_005299.1	Zinc finger, C2H2 type	1.73701	5.40424e-18	7.38065e-17
CAP_005322.1	Centromere binding protein b	-1.24014	5.04884e-24	9.84295e-23
CAP_005334.1	Glutathione S-transferase, N-terminal domain	-2.33776	4.1861e-33	1.33727e-31
CAP_005337.1	-	1.21628	7.78659e-07	3.72061e-06
CAP_005339.1	cytochrome P450	-2.5977	8.50371e-05	0.000293211
CAP_005340.1	Repetitive proline-rich cell wall protein	-2.69333	8.79825e-65	8.80235e-63
CAP_005347.1	-	-2.05155	0.000217288	0.000702309
CAP_005348.1	NAD dependent epimerase dehydratase	-1.27682	0.0029817	0.00778826
CAP_005367.1	Fungal specific transcription factor	1.13121	3.03776e-07	1.52907e-06
CAP_005374.1	heart development	1.11766	3.25757e-24	6.41703e-23
CAP_005392.1	Saccharomyces cerevisiae YJR098c	1.11475	8.515e-16	9.7338e-15
CAP_005415.1	Domain of unknown function (DUF4203)	-1.26693	4.77387e-13	4.33274e-12
CAP_005418.1	Belongs to the peptidase A1 family	1.12767	6.17226e-06	2.58047e-05
CAP_005420.1	-	-1.87716	1.15161e-119	3.91122e-117
CAP_005424.1	-	-1.22644	2.30016e-43	1.17801e-41
CAP_005429.1	RNA recognition	1.4169	1.23774e-32	3.87725e-31
CAP_005440.1	to Saccharomyces cerevisiae RMP1 (YLR145W)	1.03253	1.30124e-07	6.87705e-07
CAP_005442.1	Kinase-like	-1.61812	5.39565e-62	5.0461e-60
CAP_005499.1	-	1.36209	1.93546e-14	1.95607e-13
CAP_005501.1	Glycine-rich cell wall structural protein 1	-1.2845	3.9323e-08	2.23078e-07
CAP_005519.1	Belongs to the mitochondrial carrier (TC 2.A.29) family	1.39038	4.43458e-41	2.05135e-39
CAP_005520.1	Plays a central role in 2-thiolation of mcm(5)S(2)U at tRNA wobble positions of tRNA(Lys), tRNA(Glu) and tRNA(Gln). May act by forming a heterodimer with NCS6 that ligates sulfur from thiocarboxylated URM1 onto the uridine of tRNAs at wobble position. Prior mcm(5) tRNA modification by the elongator complex is required for 2-thiolation. May also be involved in protein urmylation	1.43159	3.19912e-15	3.49305e-14
CAP_005538.1	WD40 repeats	1.59506	1.81831e-36	6.62914e-35
CAP_005543.1	Cytochrome p-450	1.03336	1.5876e-12	1.38536e-11
CAP_005572.1	Molybdenum cofactor biosynthesis protein	1.16615	4.0779e-17	5.2682e-16
CAP_005575.1	Very-long-chain 3-oxoacyl-CoA synthase	1.19028	2.38768e-39	9.87672e-38
CAP_005578.1	Methyltransferase domain-containing protein	-1.06502	2.024e-15	2.24606e-14
CAP_005579.1	Methyltransferase	-1.00506	1.97632e-08	1.16255e-07
CAP_005580.1	Methyltransferase domain-containing protein	-2.21167	1.48694e-06	6.83709e-06
CAP_005600.1	Ribosome biogenesis protein Kri1	1.18128	2.00814e-23	3.82823e-22
CAP_005608.1	Major facilitator superfamily transporter	1.81677	1.36444e-05	5.39836e-05
CAP_005625.1	Belongs to the major facilitator superfamily. Sugar transporter (TC 2.A.1.1) family	-1.00905	7.38333e-06	3.04926e-05
CAP_005637.1	Belongs to the protein kinase superfamily	1.80281	3.29404e-18	4.53712e-17
CAP_005639.1	DNA-directed RNA polymerase I and III 14 KDA polypeptide	1.03529	6.81365e-07	3.28736e-06
CAP_005658.1	Cell cycle control protein	1.12403	7.90659e-19	1.13004e-17
CAP_005672.1	Heavy metal tolerance protein	1.09619	1.73737e-10	1.24569e-09
CAP_005673.1	TRAM, LAG1 and CLN8 homology domains.	1.17377	8.79759e-16	1.00479e-14
CAP_005687.1	Component of the ribosome assembly machinery. Nuclear paralog of the ribosomal protein P0, it binds pre-60S subunits at an early stage of assembly in the nucleolus, and is replaced by P0 in cytoplasmic pre-60S subunits and mature 80S ribosomes	1.22745	3.54764e-15	3.86053e-14
CAP_005698.1	-	-1.82872	2.59825e-05	9.79351e-05
CAP_005715.1	-	-2.05195	2.03711e-38	8.08953e-37
CAP_005719.1	integral membrane protein	-4.81061	1.20215e-68	1.36096e-66
CAP_005720.1	Alpha/beta hydrolase family	-1.41381	1.69133e-07	8.81241e-07
CAP_005725.1	Belongs to the ClpA ClpB family	-2.38379	3.32036e-73	4.12044e-71
CAP_005736.1	General alpha-glucoside permease	-1.16981	5.32293e-25	1.10092e-23
CAP_005740.1	-	1.19828	0.00120112	0.00341684
CAP_005742.1	-	-1.25591	1.71569e-10	1.23083e-09
CAP_005743.1	-	-1.51809	2.03684e-18	2.83882e-17
CAP_005744.1	-	-1.70586	5.97071e-17	7.53256e-16
CAP_005748.1	Brix domain-containing protein	1.54475	1.10457e-25	2.3959e-24
CAP_005760.1	AAA domain	1.18633	1.28109e-06	5.96026e-06
CAP_005782.1	-	-2.41809	9.17878e-45	4.99837e-43
CAP_005792.1	Sas10 utp3 family protein	1.43029	6.70661e-26	1.48212e-24
CAP_005795.1	A49-like RNA polymerase I associated factor	1.11272	4.55868e-14	4.45715e-13
CAP_005828.1	Phosphatidylserine decarboxylase	-1.75842	1.85393e-14	1.87808e-13
CAP_005834.1	Alcohol dehydrogenase GroES-like domain-containing protein	-5.09651	1.78357e-06	8.09378e-06
CAP_005841.1	Enoyl-(Acyl carrier protein) reductase	1.89916	1.05351e-16	1.30111e-15
CAP_005844.1	Leucine carboxyl methyltransferase	-1.91679	1.23753e-12	1.08946e-11
CAP_005847.1	-	-1.75319	4.84045e-48	2.87884e-46
CAP_005851.1	Amino acid adenylation domain-containing protein	-1.4697	1.14458e-37	4.40954e-36
CAP_005852.1	enoyl-CoA hydratase	-1.25006	4.79352e-15	5.15973e-14
CAP_005860.1	Short-chain dehydrogenase	2.24489	0.000584494	0.00175552
CAP_005861.1	Belongs to the major facilitator superfamily. Sugar transporter (TC 2.A.1.1) family	2.50721	4.249e-05	0.000154081
CAP_005870.1	-	-2.23943	2.76072e-11	2.1348e-10
CAP_005889.1	-	-3.93667	1.62058e-14	1.64947e-13
CAP_005891.1	Bacteriorhodopsin-like protein	-2.60063	1.45128e-34	4.90321e-33
CAP_005892.1	-	-1.09974	1.16712e-06	5.46152e-06
CAP_005897.1	-	-1.1172	5.47056e-12	4.53747e-11
CAP_005910.1	Belongs to the Ca(2 ) cation antiporter (CaCA) (TC 2.A.19) family	1.39316	0.00295511	0.00772508
CAP_005912.1	C2 domain-containing protein	-1.01261	1.65006e-25	3.53163e-24
CAP_005920.1	Homocysteine s-methyltransferase	1.06879	2.07906e-06	9.31354e-06
CAP_005921.1	-	1.05518	1.87002e-07	9.69257e-07
CAP_005925.1	-	-3.81352	4.90183e-76	6.45541e-74
CAP_005930.1	Possible membrane-associated motif in LPS-induced tumor necrosis factor alpha factor (LITAF), also known as PIG7, and other animal proteins.	-4.1923	2.90345e-159	2.20423e-156
CAP_005932.1	oligopeptide transporter	-1.76785	7.55688e-10	5.10357e-09
CAP_005937.1	Ankyrin repeat protein	-1.08723	8.97957e-05	0.000308383
CAP_005950.1	hydrolase family 61	2.25653	1.8005e-11	1.42211e-10
CAP_005969.1	Belongs to the peptidase S8 family	-1.7721	1.86852e-26	4.26816e-25
CAP_005979.1	-	1.46313	4.93121e-10	3.38883e-09
CAP_005989.1	wd repeat	1.09319	1.61598e-14	1.64608e-13
CAP_006000.1	Fungal specific transcription factor domain	1.85759	0.000710007	0.00210555
CAP_006001.1	Belongs to the glycosyl hydrolase 3 family	1.38344	2.10225e-07	1.0831e-06
CAP_006006.1	Endoribonuclease L-psp	-1.84614	2.20846e-24	4.39174e-23
CAP_006010.1	-	1.02223	7.9838e-13	7.13072e-12
CAP_006012.1	monooxygenase	-1.84463	2.00703e-08	1.17847e-07
CAP_006025.1	Lipase b	-1.52002	7.72785e-26	1.69907e-24
CAP_006036.1	Mycolic acid cyclopropane synthetase	-1.22196	8.32817e-11	6.17534e-10
CAP_006037.1	-	2.92942	0.000334731	0.00105059
CAP_006042.1	NADP-dependent leukotriene B4 12-hydroxydehydrogenase	2.6125	8.34489e-47	4.78663e-45
CAP_006067.1	alpha/beta hydrolase fold	-2.22311	5.36944e-34	1.76331e-32
CAP_006068.1	-	-2.58053	5.84125e-61	5.34661e-59
CAP_006089.1	Phosphatidylinositol-4-phosphate 5-Kinase	-1.18443	1.06401e-21	1.80211e-20
CAP_006091.1	Belongs to the acyl-CoA oxidase family	1.62438	3.27197e-29	8.56551e-28
CAP_006097.1	-	-1.9498	3.92553e-33	1.26027e-31
CAP_006098.1	Cytochrome P450	1.58587	4.41649e-34	1.45778e-32
CAP_006101.1	This magnesium-dependent enzyme catalyzes the hydrolysis of ATP coupled with the transport of calcium	1.45268	3.49651e-31	1.02095e-29
CAP_006102.1	Belongs to the major facilitator superfamily. Sugar transporter (TC 2.A.1.1) family	1.09188	9.63071e-13	8.5543e-12
CAP_006103.1	-	5.10649	0.000606967	0.00181879
CAP_006105.1	Blastomyces yeast-phase-specific protein	-2.0639	1.54838e-39	6.4671e-38
CAP_006117.1	Isoflavone reductase	-1.4464	0.00138239	0.00387596
CAP_006118.1	major facilitator superfamily	-1.8426	2.62764e-52	1.78486e-50
CAP_006119.1	-	-1.22767	4.21797e-11	3.20218e-10
CAP_006123.1	Cytochrome p-450	-2.249	0.000211708	0.00068496
CAP_006126.1	Transporter	1.41527	4.86474e-20	7.51008e-19
CAP_006131.1	-	-1.33152	2.87053e-29	7.57607e-28
CAP_006136.1	-	-1.33569	1.32792e-12	1.16586e-11
CAP_006137.1	-	-3.44134	4.53461e-77	6.22592e-75
CAP_006138.1	UMTA methyltransferase family protein	-6.6076	5.90159e-06	2.47855e-05
CAP_006141.1	-	-1.71774	1.02843e-24	2.08039e-23
CAP_006142.1	integral membrane protein	1.01391	4.16493e-14	4.08765e-13
CAP_006145.1	integral membrane protein	-1.91886	1.19066e-05	4.756e-05
CAP_006151.1	Putative heavy-metal-binding	-2.19172	1.10411e-40	4.91367e-39
CAP_006152.1	-	1.1027	8.27636e-12	6.72637e-11
CAP_006153.1	Survival protein SurE	1.1681	1.85455e-13	1.73567e-12
CAP_006154.1	-	1.22988	0.000166186	0.000548402
CAP_006164.1	DNA polymerase	1.34925	3.52155e-19	5.18234e-18
CAP_006179.1	-	-2.92878	1.65105e-96	3.27823e-94
CAP_006191.1	Fasciclin domain-containing protein	-1.38083	1.35075e-09	8.91699e-09
CAP_006192.1	-	-2.45302	1.73217e-59	1.54175e-57
CAP_006194.1	alpha-L-arabinofuranosidase	-1.19895	2.60591e-06	1.15138e-05
CAP_006200.1	Glycosyl hydrolase family	-2.37295	2.61716e-42	1.2843e-40
CAP_006201.1	Transmembrane amino acid transporter protein	-2.44325	1.13738e-08	6.84974e-08
CAP_006203.1	Pyridine nucleotide-disulphide oxidoreductase	-2.3631	6.85002e-42	3.29875e-40
CAP_006215.1	FAD-binding domain	-1.28402	3.33518e-12	2.82811e-11
CAP_006216.1	FAD-binding domain	-1.31568	6.19847e-15	6.6059e-14
CAP_006217.1	Major Facilitator Superfamily	-1.30837	8.0655e-05	0.000278996
CAP_006218.1	Major facilitator superfamily transporter	1.92432	9.60922e-23	1.74249e-21
CAP_006219.1	Fungal specific transcription factor	1.71299	2.58344e-17	3.38497e-16
CAP_006220.1	Fumarylacetoacetate hydrolase	2.38734	1.62044e-51	1.07801e-49
CAP_006223.1	Cytochrome p-450	-3.73423	1.26879e-46	7.24557e-45
CAP_006234.1	Oxidoreductase family	1.12372	2.79426e-11	2.15944e-10
CAP_006235.1	Domain of unknown function (DUF1768)	1.09646	3.27041e-17	4.25483e-16
CAP_006243.1	btb poz domain-containing protein	2.43927	0.00221697	0.00596087
CAP_006247.1	RAN1-like protein kinase	-1.85749	9.42389e-54	6.83285e-52
CAP_006248.1	-	-1.82877	0.00375841	0.00957859
CAP_006253.1	Belongs to the carnitine choline acetyltransferase family	-1.51907	0.000590999	0.00177423
CAP_006262.1	Amino acid permease	-1.93432	2.99484e-10	2.09493e-09
CAP_006264.1	Belongs to the oxygen-dependent FAD-linked oxidoreductase family	1.35077	5.22322e-21	8.49003e-20
CAP_006271.1	Major facilitator superfamily transporter	2.45678	6.18829e-47	3.58144e-45
CAP_006272.1	Belongs to the class-III pyridoxal-phosphate-dependent aminotransferase family	3.0318	1.37275e-62	1.31235e-60
CAP_006279.1	-	1.18147	3.41011e-12	2.88975e-11
CAP_006303.1	-	-1.21143	7.15396e-16	8.23631e-15
CAP_006308.1	-	-2.86278	1.33681e-24	2.68737e-23
CAP_006312.1	ABC transporter	-1.10013	3.64043e-16	4.30646e-15
CAP_006314.1	-	1.49953	1.99882e-12	1.729e-11
CAP_006327.1	Allergen	-1.30484	2.62862e-14	2.63189e-13
CAP_006339.1	-	-1.63715	5.58855e-41	2.54862e-39
CAP_006340.1	FAD binding domain	-3.06334	2.9091e-39	1.18813e-37
CAP_006348.1	UDP-glucoronosyl and UDP-glucosyl transferase	-1.25345	2.77395e-19	4.11975e-18
CAP_006352.1	Geranylgeranyl pyrophosphate synthetase	1.10765	0.00347627	0.00893186
CAP_006358.1	-	1.29412	1.35625e-06	6.28048e-06
CAP_006362.1	Belongs to the flavoprotein pyridine nucleotide cytochrome reductase family	-3.02263	9.67906e-143	4.62659e-140
CAP_006366.1	-	1.07854	5.28108e-16	6.1737e-15
CAP_006370.1	Methyltransferase	1.22828	1.60598e-21	2.69529e-20
CAP_006379.1	Gdsl-like lipase acylhydrolase	-1.22746	4.34566e-11	3.29331e-10
CAP_006381.1	ATPase family associated with various cellular activities (AAA)	1.66906	8.21579e-18	1.10451e-16
CAP_006384.1	-	1.61491	3.68584e-10	2.56301e-09
CAP_006388.1	G protein-coupled glucose receptor regulating Gpa2	3.55239	3.88856e-20	6.03919e-19
CAP_006397.1	-	-1.45757	1.13972e-26	2.6408e-25
CAP_006401.1	Belongs to the TRAFAC class dynamin-like GTPase superfamily. Dynamin Fzo YdjA family	3.77608	3.97483e-28	9.88422e-27
CAP_006402.1	Excitatory amino acid transporter	1.89442	4.61776e-17	5.91825e-16
CAP_006417.1	Cytochrome P450	-1.15956	5.78334e-06	2.43126e-05
CAP_006419.1	-	1.32794	3.58809e-24	7.02699e-23
CAP_006425.1	C6 zinc finger	-1.49318	6.59958e-32	1.98541e-30
CAP_006431.1	-	-1.66129	0.00124004	0.00351196
CAP_006439.1	BNR repeat-like domain	1.10971	3.06443e-26	6.89016e-25
CAP_006441.1	Brix domain-containing protein	1.11734	2.6201e-16	3.13102e-15
CAP_006443.1	-	1.71344	1.00573e-17	1.34507e-16
CAP_006444.1	-	2.4699	4.12324e-06	1.77264e-05
CAP_006446.1	-	-1.55636	3.22983e-23	6.09418e-22
CAP_006447.1	Glutathione-dependent formaldehyde-activating	1.01537	1.19348e-06	5.58083e-06
CAP_006450.1	Cys Met metabolism PLP-dependent enzyme	1.17613	3.02774e-37	1.14257e-35
CAP_006452.1	Arsenical-resistance protein	1.79953	1.36723e-10	9.90209e-10
CAP_006464.1	dehydrogenase	1.23089	5.93189e-20	9.12478e-19
CAP_006467.1	-	1.03119	7.23033e-10	4.88815e-09
CAP_006492.1	-	1.11608	5.5545e-21	9.01715e-20
CAP_006499.1	domain-containing protein	1.25303	1.70863e-30	4.72196e-29
CAP_006503.1	Terpene synthase family, metal binding domain	2.49205	1.93966e-06	8.75288e-06
CAP_006506.1	-	-1.15072	6.04148e-15	6.45651e-14
CAP_006510.1	-	2.13799	4.90404e-25	1.01919e-23
CAP_006515.1	Ankyrin repeats (many copies)	2.13396	7.49767e-51	4.86256e-49
CAP_006519.1	Methyltransferase domain	-1.32134	1.99271e-05	7.6496e-05
CAP_006526.1	Belongs to the iron ascorbate-dependent oxidoreductase family	1.26407	1.38135e-24	2.77257e-23
CAP_006534.1	Alternative oxidase	1.63621	3.84739e-21	6.30132e-20
CAP_006549.1	-	-1.07482	2.44385e-19	3.65473e-18
CAP_006550.1	Belongs to the class I-like SAM-binding methyltransferase superfamily. Protein arginine N- methyltransferase family	1.18559	2.97088e-25	6.2345e-24
CAP_006556.1	Translation initiation factor RLI1	1.20369	5.94208e-30	1.60773e-28
CAP_006563.1	Chromatin structure-remodeling complex protein	1.04753	3.0944e-16	3.67399e-15
CAP_006567.1	GNL3L/Grn1 putative GTPase	1.20913	2.12326e-27	5.12203e-26
CAP_006570.1	Belongs to the type-B carboxylesterase lipase family	-2.50225	2.3128e-50	1.45605e-48
CAP_006578.1	2OG-Fe(II) oxygenase superfamily	-1.02504	3.51539e-20	5.46621e-19
CAP_006587.1	Belongs to the small heat shock protein (HSP20) family	-1.37757	2.73554e-05	0.00010266
CAP_006597.1	TPR domain-containing protein	1.81644	2.83863e-25	5.98616e-24
CAP_006599.1	domain-containing protein	1.33553	1.15026e-31	3.42056e-30
CAP_006606.1	Methyltransferase domain-containing protein	-1.64386	1.58322e-42	7.8892e-41
CAP_006612.1	La domain-containing protein	1.2453	1.92277e-33	6.25071e-32
CAP_006630.1	-	-3.42643	8.90424e-76	1.16079e-73
CAP_006633.1	Hmg box protein	-1.22277	9.46462e-12	7.66313e-11
CAP_006674.1	-	-1.26037	1.77873e-16	2.15148e-15
CAP_006690.1	Ribosome-assembly protein 3	1.27213	6.3298e-09	3.9313e-08
CAP_006695.1	Inheritance of peroxisomes protein 1	-1.39947	3.96326e-33	1.26923e-31
CAP_006698.1	Ubiquitin thioesterase OTU1	-1.14127	1.68136e-38	6.73903e-37
CAP_006703.1	Pyridine nucleotide-disulphide oxidoreductase	-1.98549	8.67797e-29	2.22218e-27
CAP_006708.1	-	1.04381	2.99153e-14	2.97448e-13
CAP_006721.1	-	-1.38855	7.68853e-19	1.10009e-17
CAP_006722.1	-	-1.19996	4.11838e-13	3.75897e-12
CAP_006723.1	protein ubiquitination	-1.11762	1.20088e-14	1.2379e-13
CAP_006725.1	-	-1.17132	0.00193094	0.00526864
CAP_006729.1	L-serine dehydratase	1.12625	1.27111e-28	3.22297e-27
CAP_006730.1	-	1.4162	4.79845e-23	8.97519e-22
CAP_006738.1	Transporter	-1.62226	9.80346e-37	3.60466e-35
CAP_006740.1	-	1.00581	2.92267e-08	1.68393e-07
CAP_006748.1	C2H2 type zinc-finger (2 copies)	1.65128	1.49055e-19	2.26053e-18
CAP_006764.1	-	-1.31919	4.10254e-08	2.32226e-07
CAP_006769.1	-	-1.04376	8.97398e-05	0.000308273
CAP_006773.1	Common central domain of tyrosinase	1.78401	2.93191e-06	1.2853e-05
CAP_006774.1	-	1.69028	7.31585e-05	0.000255116
CAP_006785.1	Belongs to the short-chain dehydrogenases reductases (SDR) family	-4.62834	4.98864e-16	5.84241e-15
CAP_006786.1	Major Facilitator Superfamily	-1.84312	4.31074e-32	1.30904e-30
CAP_006787.1	PKS_DH	-5.79394	2.53911e-14	2.54424e-13
CAP_006788.1	Cytochrome p-450	-7.19433	2.30695e-07	1.18196e-06
CAP_006789.1	Zinc-binding dehydrogenase	-7.33726	5.82408e-08	3.24409e-07
CAP_006790.1	Aldose 1-epimerase	-6.69331	3.3061e-06	1.43956e-05
CAP_006791.1	Serine hydrolase (FSH1)	-4.78425	1.50508e-08	8.95553e-08
CAP_006792.1	GAL4-like Zn(II)2Cys6 (or C6 zinc) binuclear cluster DNA-binding domain	-4.10745	1.1931e-19	1.81154e-18
CAP_006801.1	-	-1.43377	1.99421e-08	1.17147e-07
CAP_006808.1	Protein tyrosine kinase	-2.51961	4.80633e-07	2.36306e-06
CAP_006811.1	-	-1.8331	5.62561e-18	7.65867e-17
CAP_006814.1	-	-1.07726	6.53681e-10	4.44256e-09
CAP_006815.1	Mov34 MPN PAD-1 family protein	-1.48057	1.21884e-40	5.4056e-39
CAP_006816.1	-	-2.8783	1.26843e-110	3.63786e-108
CAP_006831.1	hydrolase	-1.59442	0.00072914	0.00215832
CAP_006836.1	3-5 exonuclease	3.1336	6.24955e-05	0.00022122
CAP_006841.1	Belongs to the MIP aquaporin (TC 1.A.8) family	-2.57202	4.82807e-34	1.58957e-32
CAP_006860.1	-	-1.01817	0.00012425	0.000416728
CAP_006863.1	integral membrane protein	-3.37419	1.5243e-88	2.65845e-86
CAP_006866.1	NCS1 nucleoside transporter	2.64041	1.02609e-22	1.85473e-21
CAP_006871.1	Tyrosinase central domain containing protein	-1.03547	1.42994e-06	6.59231e-06
CAP_006875.1	-	-2.32312	2.18313e-09	1.41159e-08
CAP_006877.1	-	-1.51533	1.10633e-28	2.8218e-27
CAP_006878.1	Belongs to the peptidase S8 family	-1.89952	1.11059e-19	1.68825e-18
CAP_006884.1	Cytochrome p-450	1.99854	4.17813e-84	6.65716e-82
CAP_006894.1	Methyltransferase domain	1.20957	1.95732e-15	2.17768e-14
CAP_006897.1	Belongs to the cytochrome P450 family	-6.34488	2.74485e-05	0.00010298
CAP_006908.1	DnaJ molecular chaperone homology domain	-1.12378	2.34665e-23	4.46036e-22
CAP_006917.1	cfem domain-containing protein	-1.58718	5.22642e-26	1.16498e-24
CAP_006927.1	Protein kinase domain-containing protein	3.61559	0.00351812	0.0090334
CAP_006930.1	Nonselective cation channel	1.09331	4.55452e-09	2.85481e-08
CAP_006938.1	acyl-CoA dehydrogenase	2.04863	3.2452e-13	2.98309e-12
CAP_006939.1	CoA-transferase family III	2.34728	9.46416e-10	6.32873e-09
CAP_006942.1	Aromatic amino acid aminotransferase	5.87684	2.93442e-223	4.20795e-220
CAP_006972.1	Protein of unknown function (DUF3176)	-4.7833	1.40286e-21	2.3667e-20
CAP_006975.1	-	-1.2644	0.000455024	0.00139424
CAP_006978.1	NADPH oxidase	-1.29847	2.60175e-28	6.52004e-27
CAP_006979.1	Calcineurin-like phosphoesterase	-1.14579	0.00207279	0.0056165
CAP_006980.1	-	-1.07592	4.63013e-20	7.17364e-19
CAP_006985.1	Coagulation factor 5 8 type domain-containing protein	-1.5952	3.67123e-05	0.000134911
CAP_006987.1	Thioesterase-like superfamily	1.73274	8.25058e-63	7.94641e-61
CAP_006991.1	-	-4.21366	3.20939e-24	6.3334e-23
CAP_006992.1	POT family	-1.12194	2.44819e-19	3.65698e-18
CAP_006999.1	O-methyltransferase	-1.05869	3.87685e-12	3.25958e-11
CAP_007000.1	-	-3.53354	9.72642e-05	0.000331649
CAP_007001.1	-	-5.61595	0.00155651	0.00432657
CAP_007024.1	Belongs to the major facilitator superfamily. Sugar transporter (TC 2.A.1.1) family	-2.80703	6.78853e-58	5.72632e-56
CAP_007027.1	-	1.25089	9.80841e-38	3.81287e-36
CAP_007030.1	Transporter	1.89748	2.83293e-40	1.2228e-38
CAP_007032.1	Belongs to the cation transport ATPase (P-type) (TC 3.A.3) family	2.54576	3.88201e-64	3.85394e-62
CAP_007038.1	-	1.64878	0.00213274	0.00575719
CAP_007046.1	Domain of unknown function (DUF1993)	-1.9357	3.57428e-44	1.89056e-42
CAP_007047.1	Uncharacterized alpha/beta hydrolase domain (DUF2235)	-2.86862	5.54737e-15	5.95627e-14
CAP_007048.1	Linoleate diol synthase	-1.65392	9.42885e-05	0.000322354
CAP_007050.1	-	2.98444	1.39181e-28	3.51519e-27
CAP_007052.1	15-O-acetyltransferase Tri3	-1.42513	0.000191278	0.000623549
CAP_007060.1	N-terminal domain of NWD NACHT-NTPase	1.83665	4.39933e-29	1.14012e-27
CAP_007066.1	-	-1.17706	2.72152e-15	2.98673e-14
CAP_007071.1	Protoglobin	-1.15912	1.97914e-20	3.1074e-19
CAP_007079.1	-	-1.03303	3.58394e-09	2.26515e-08
CAP_007082.1	Fibronectin type III-like domain	-1.04691	0.000104845	0.000355245
CAP_007083.1	-	-2.10899	6.86034e-05	0.000240531
CAP_007088.1	-	1.18325	1.64579e-18	2.31884e-17
CAP_007090.1	Belongs to the major facilitator superfamily. Sugar transporter (TC 2.A.1.1) family	-3.8997	1.71608e-30	4.73241e-29
CAP_007092.1	NACHT domain	-2.04884	1.94824e-07	1.00778e-06
CAP_007093.1	-	-1.38581	1.4653e-12	1.28124e-11
CAP_007098.1	-	1.0286	1.76683e-15	1.9794e-14
CAP_007124.1	-	-2.31216	1.06415e-28	2.7196e-27
CAP_007126.1	-	-2.08454	8.37689e-41	3.75938e-39
CAP_007127.1	-	-1.13488	9.99669e-13	8.86108e-12
CAP_007128.1	-	-2.27423	1.63962e-44	8.7805e-43
CAP_007130.1	LEA domain-containing protein	-2.54228	1.72565e-14	1.75226e-13
CAP_007138.1	Major facilitator superfamily transporter	-1.03083	1.0877e-17	1.4532e-16
CAP_007139.1	-	-1.28738	3.15954e-10	2.20655e-09
CAP_007147.1	Glutathione s-transferase	-1.71404	1.61093e-44	8.66277e-43
CAP_007152.1	GMC oxidoreductase	-1.89007	1.88377e-10	1.34617e-09
CAP_007154.1	-	-1.59197	2.33012e-13	2.16661e-12
CAP_007156.1	-	-1.63834	2.67963e-27	6.42813e-26
CAP_007166.1	Belongs to the major facilitator superfamily. Sugar transporter (TC 2.A.1.1) family	-1.78673	3.86944e-48	2.31199e-46
CAP_007176.1	-	1.11802	1.10111e-08	6.64681e-08
CAP_007190.1	Transporter	2.02314	1.13585e-14	1.17462e-13
CAP_007193.1	Aminotransferase class I and II	2.22673	8.74548e-38	3.40995e-36
CAP_007198.1	permease	-1.18683	3.52995e-13	3.23333e-12
CAP_007204.1	to Saccharomyces cerevisiae WSC2 (YNL283C) and WSC3 (YOL105C)	-3.85464	1.02122e-06	4.81897e-06
CAP_007215.1	FAD dependent oxidoreductase	2.46366	2.67646e-48	1.61413e-46
CAP_007216.1	Methyltransferase domain-containing protein	2.61877	3.00705e-88	5.17452e-86
CAP_007219.1	Cupin domain	-1.29058	9.18568e-05	0.000314624
CAP_007222.1	Glutamine-dependent NAD( ) synthetase	-1.16687	0.000364495	0.00113902
CAP_007223.1	Kelch domain-containing protein	-1.72784	3.1531e-25	6.60615e-24
CAP_007226.1	dioxygenase	-1.50274	1.25652e-05	5.00361e-05
CAP_007232.1	-	-1.28035	1.51968e-13	1.43056e-12
CAP_007236.1	-	1.16218	4.99552e-16	5.84516e-15
CAP_007249.1	NADH-ubiquinone oxidoreductase 30.4 kDa subunit	1.22599	5.96029e-17	7.52676e-16
CAP_007265.1	Reversible hydration of carbon dioxide	-3.32405	2.03309e-31	6.01815e-30
CAP_007267.1	Plays a central role in 2-thiolation of mcm(5)S(2)U at tRNA wobble positions of tRNA(Lys), tRNA(Glu) and tRNA(Gln). Directly binds tRNAs and probably acts by catalyzing adenylation of tRNAs, an intermediate required for 2-thiolation. It is unclear whether it acts as a sulfurtransferase that transfers sulfur from thiocarboxylated URM1 onto the uridine of tRNAs at wobble position. Prior mcm(5) tRNA…	1.63494	6.03436e-31	1.723e-29
CAP_007273.1	Histidine kinase	1.04515	2.17127e-16	2.60917e-15
CAP_007275.1	Copper-fist	1.53231	1.26272e-28	3.208e-27
CAP_007292.1	-	2.17035	9.10615e-30	2.43826e-28
CAP_007305.1	Belongs to the AAA ATPase family	1.69811	1.21731e-06	5.68401e-06
CAP_007317.1	Belongs to the glycosyl hydrolase 47 family	-1.29735	0.000109471	0.000369949
CAP_007324.1	response to estrogen	-1.64783	4.88215e-19	7.08763e-18
CAP_007331.1	-	-1.25734	6.16222e-18	8.37154e-17
CAP_007342.1	Catalyzes the reversible reaction in which hydroxymethyl group from 5,10-methylenetetrahydrofolate is transferred onto alpha-ketoisovalerate to form ketopantoate	1.38283	0.00050716	0.00153973
CAP_007368.1	F-box domain protein	1.32876	7.94353e-33	2.50658e-31
CAP_007379.1	Binds the poly(A) tail of mRNA	1.04203	3.2076e-18	4.42752e-17
CAP_007381.1	DUF1237	-1.11447	2.24973e-09	1.45103e-08
CAP_007383.1	Electron transfer flavoprotein-ubiquinone oxidoreductase	1.8953	2.8632e-55	2.22605e-53
CAP_007404.1	Alcohol dehydrogenase GroES-like domain-containing protein	1.25795	0.000155259	0.000514053
CAP_007407.1	Belongs to the major facilitator superfamily. Sugar transporter (TC 2.A.1.1) family	-1.55608	5.20581e-25	1.07843e-23
CAP_007416.1	Pyridine nucleotide-disulphide oxidoreductase	-1.86789	0.00175828	0.00483432
CAP_007424.1	Small s protein	-1.2584	1.58308e-05	6.19691e-05
CAP_007427.1	Podospora anserina S mat genomic DNA chromosome	-1.79297	2.91526e-20	4.555e-19
CAP_007428.1	-	-1.02392	0.00210856	0.00569787
CAP_007430.1	C6 zinc finger	1.24319	8.07396e-28	1.9924e-26
CAP_007436.1	Phenolic acid decarboxylase (PAD)	1.14368	1.88539e-19	2.83931e-18
CAP_007437.1	Ankyrin and HET domain protein	1.33728	0.000203057	0.000659119
CAP_007447.1	-	-3.33405	4.79005e-10	3.29533e-09
CAP_007454.1	fatty acid desaturase	2.58245	6.97991e-67	7.5069e-65
CAP_007457.1	Thioesterase superfamily protein	1.29439	1.66063e-13	1.55983e-12
CAP_007463.1	Allantoate permease	1.06482	0.000244632	0.000784989
CAP_007465.1	-	3.56387	1.0409e-35	3.70078e-34
CAP_007467.1	-	-4.15569	8.74831e-85	1.42919e-82
CAP_007489.1	Dip2/Utp12 Family	1.2116	6.62709e-22	1.14191e-20
CAP_007496.1	-	-2.88088	6.40791e-58	5.44082e-56
CAP_007497.1	-	-3.5565	1.44042e-50	9.24879e-49
CAP_007500.1	Cutinase	-1.18022	3.6576e-08	2.08503e-07
CAP_007501.1	-	-2.1621	6.0503e-20	9.29585e-19
CAP_007502.1	Cytochrome p-450	-2.95213	1.75129e-15	1.96541e-14
CAP_007515.1	Guanine nucleotide exchange factor for Ras-like GTPases; N-terminal motif	-1.55531	2.71839e-32	8.35323e-31
CAP_007531.1	Belongs to the major facilitator superfamily. Sugar transporter (TC 2.A.1.1) family	-1.08094	5.56496e-08	3.11049e-07
CAP_007535.1	sugar transporter	-1.32902	9.49022e-21	1.51585e-19
CAP_007545.1	nmrA-like family	-3.7014	3.40556e-13	3.1216e-12
CAP_007547.1	-	-1.14808	9.85878e-06	4.00244e-05
CAP_007549.1	-	1.30581	1.53395e-16	1.86064e-15
CAP_007554.1	Belongs to the glycosyl hydrolase 32 family	1.93836	1.94011e-37	7.36443e-36
CAP_007558.1	HET domain-containing protein	1.01436	1.71882e-06	7.81093e-06
CAP_007561.1	Sodium-phosphate symporter which plays a fundamental housekeeping role in phosphate transport	1.11749	2.87061e-05	0.000107292
CAP_007569.1	longiborneol synthase	-1.81743	7.33074e-06	3.02947e-05
CAP_007572.1	Belongs to the ABC transporter superfamily. ABCG family. PDR (TC 3.A.1.205) subfamily	-1.31016	5.56791e-23	1.02803e-21
CAP_007576.1	-	-1.40522	3.23741e-17	4.21615e-16
CAP_007577.1	-	-1.7102	1.71613e-36	6.27434e-35
CAP_007578.1	CLN3 protein	-1.36328	1.04767e-31	3.13719e-30
CAP_007579.1	siderophore biosynthesis	-1.85056	2.06212e-57	1.71701e-55
CAP_007580.1	Mitochondrial calcium uniporter	-1.45379	8.43608e-44	4.39017e-42
CAP_007581.1	Belongs to the cytochrome P450 family	2.24143	2.51946e-90	4.51614e-88
CAP_007596.1	-	1.03825	6.69944e-08	3.70133e-07
CAP_007603.1	Methyltransferase domain-containing protein	1.15637	4.44484e-20	6.89484e-19
CAP_007609.1	Acetyltransferase (GNAT) domain	1.31798	3.16197e-15	3.45541e-14
CAP_007611.1	Fungal cellulose binding domain-containing protein	1.54039	1.18767e-14	1.22527e-13
CAP_007612.1	PKS_DH	1.35147	4.02471e-12	3.37511e-11
CAP_007617.1	-	-1.0182	1.28635e-28	3.25523e-27
CAP_007628.1	Belongs to the arginase family	-1.19229	6.55721e-05	0.000231096
CAP_007637.1	Cytochrome b5-like Heme Steroid binding domain-containing protein	-1.57754	7.03388e-18	9.52564e-17
CAP_007660.1	Alpha-ketoglutarate dependent xanthine dioxygenase	-1.39365	8.02678e-14	7.7136e-13
CAP_007661.1	-	-1.40882	4.27893e-35	1.47658e-33
CAP_007669.1	nucleoside	1.44809	6.16413e-47	3.58144e-45
CAP_007676.1	-	-1.62464	4.43015e-31	1.28119e-29
CAP_007678.1	-	-6.62227	1.20079e-05	4.79351e-05
CAP_007681.1	Lysine methyltransferase	1.11304	1.26569e-10	9.20802e-10
CAP_007682.1	Retrotransposon gag protein	2.33885	6.6113e-06	2.7551e-05
CAP_007698.1	Proline rich protein 5MeD	3.28563	0.00237101	0.00632497
CAP_007704.1	Endoribonuclease L-psp	-1.80369	8.84265e-11	6.5176e-10
CAP_007713.1	-	-2.74644	0.0018547	0.00507349
CAP_007714.1	Ferric reductase	-2.69656	1.80434e-156	1.16434e-153
CAP_007721.1	-	-1.78744	4.38757e-40	1.8627e-38
CAP_007774.1	-	-1.78986	4.53095e-10	3.12374e-09
CAP_007776.1	-	-1.42895	7.34064e-18	9.90986e-17
CAP_007785.1	WSC domain	-1.05698	1.98641e-09	1.28957e-08
CAP_007808.1	-	-2.05633	3.66619e-26	8.22885e-25
CAP_007813.1	Dienelactone hydrolase family	-1.29448	6.56357e-06	2.73698e-05
CAP_007816.1	lysr family regulatory protein	1.92616	4.14625e-18	5.68666e-17
CAP_007817.1	Hydrophobins	-5.70504	1.37724e-39	5.77098e-38
CAP_007825.1	-	-3.46034	0.00132655	0.00373556
CAP_007826.1	AhpC TSA family protein	1.24542	7.26851e-21	1.16967e-19
CAP_007845.1	Amino-acid permease inda1	2.05916	2.76454e-32	8.47486e-31
CAP_007849.1	Transcription factor	1.17961	3.21318e-09	2.04081e-08
CAP_007851.1	Fungal specific transcription factor domain	-1.8795	2.70423e-25	5.72145e-24
CAP_007852.1	Major facilitator superfamily transporter	1.9801	2.34827e-15	2.59254e-14
CAP_007857.1	-	-1.17741	2.43898e-08	1.41982e-07
CAP_007859.1	Type I 3-dehydroquinase	1.13567	1.14634e-05	4.59317e-05
CAP_007863.1	-	-1.76582	0.000122944	0.000412886
CAP_007897.1	Transmembrane alpha-helix domain-containing protein	1.71387	1.1368e-30	3.17567e-29
CAP_007898.1	ribosome biogenesis protein	1.06221	2.3052e-14	2.31705e-13
CAP_007903.1	negative regulation of mitochondrial depolarization	-1.00826	4.19553e-05	0.000152399
CAP_007911.1	Alternaria alternata allergen 1	-2.63859	1.78521e-18	2.50161e-17
CAP_007917.1	-	1.19649	1.06971e-16	1.3186e-15
CAP_007921.1	Putative NAD(P)-binding	1.87156	8.49242e-32	2.54891e-30
CAP_007924.1	Beta-lactamase	1.6723	9.92531e-05	0.000337895
CAP_007945.1	-	-2.0557	2.92618e-14	2.91399e-13
CAP_007955.1	Short-chain dehydrogenase	-1.39074	1.68099e-05	6.55234e-05
CAP_007962.1	Chromatin organization modifier domain	1.39457	5.47494e-39	2.222e-37
CAP_007965.1	Four repeated domains in the Fasciclin I family of proteins, present in many other contexts.	-1.37961	2.29625e-40	1.00119e-38
CAP_007978.1	Protein of unknown function (DUF1275)	1.1013	3.29392e-05	0.000121739
CAP_007984.1	-	2.82531	1.48739e-15	1.67938e-14
CAP_007985.1	Aminotransferase	1.35832	1.39042e-24	2.78646e-23
CAP_007986.1	subunit alpha	1.53241	4.74797e-44	2.49095e-42
CAP_007991.1	Belongs to the isocitrate lyase PEP mutase superfamily. Isocitrate lyase family	1.12105	2.57672e-42	1.26928e-40
CAP_007992.1	Belongs to the citrate synthase family	1.08459	1.05213e-37	4.07773e-36
CAP_007994.1	Sulfate permease	3.20913	0.00232447	0.00622012
CAP_007999.1	Methyltransferase domain-containing protein	-3.38348	5.78151e-67	6.3234e-65
CAP_008019.1	-	-1.05736	4.17053e-11	3.16989e-10
CAP_008023.1	Domain with 2 conserved Trp (W) residues	-1.15753	3.34506e-14	3.31323e-13
CAP_008047.1	-	-1.93685	5.09209e-30	1.38355e-28
CAP_008053.1	RhoGEF domain	-1.57826	0.000125353	0.000420209
CAP_008055.1	PRO41 protein	-2.12001	1.00909e-102	2.2454e-100
CAP_008056.1	-	-2.48763	1.69567e-06	7.71387e-06
CAP_008078.1	This magnesium-dependent enzyme catalyzes the hydrolysis of ATP coupled with the transport of calcium	-1.43401	3.37362e-14	3.33895e-13
CAP_008083.1	-	3.90162	3.95387e-108	1.02057e-105
CAP_008084.1	-	2.11088	2.42774e-11	1.89091e-10
CAP_008099.1	lysine 2,3-aminomutase activity	-1.18593	2.92273e-09	1.86367e-08
CAP_008102.1	-	1.23244	9.83714e-16	1.12055e-14
CAP_008104.1	Fungal specific transcription factor domain	1.98025	8.56653e-33	2.69001e-31
CAP_008115.1	Belongs to the metallo-dependent hydrolases superfamily. Peptidase M19 family	2.34658	4.66922e-08	2.63148e-07
CAP_008116.1	Major facilitator superfamily transporter	2.02235	1.01841e-05	4.12414e-05
CAP_008125.1	Methyltransferase domain	2.07132	6.09082e-06	2.553e-05
CAP_008139.1	Sugar transporter	1.48636	2.57234e-15	2.83506e-14
CAP_008141.1	Alpha/beta hydrolase family	1.54105	2.62142e-18	3.63004e-17
CAP_008152.1	Gegh16 protein	-1.52134	8.30247e-09	5.0831e-08
CAP_008184.1	-	3.26696	1.26022e-81	1.82746e-79
CAP_008185.1	Wsc domain-containing protein	1.68922	5.40016e-26	1.19956e-24
CAP_008191.1	R3H domain	1.76838	1.06847e-40	4.7715e-39
CAP_008192.1	Methyltransferase	1.85838	1.86048e-05	7.18688e-05
CAP_008193.1	Methyltransferase	-1.48223	9.13255e-28	2.24504e-26
CAP_008195.1	Alpha/beta hydrolase family	3.29791	7.53925e-43	3.83077e-41
CAP_008209.1	Telomere recombination	1.52038	7.04986e-16	8.12371e-15
CAP_008240.1	-	-7.42408	5.55424e-123	2.04809e-120
CAP_008249.1	-	-1.88583	1.16185e-42	5.83455e-41
CAP_008263.1	U3 small nucleolar RNA-associated protein	1.13779	2.17642e-11	1.70339e-10
CAP_008283.1	Component of the NOP7 complex, which is required for maturation of the 25S and 5.8S ribosomal RNAs and formation of the 60S ribosome	1.50589	1.90528e-42	9.42129e-41
CAP_008286.1	Methyltransferase domain	-1.13252	9.08991e-06	3.70427e-05
CAP_008303.1	-	-1.98052	1.06993e-54	8.07514e-53
CAP_008305.1	-	-2.16839	2.02913e-50	1.29004e-48
CAP_008327.1	6-phosphogluconate dehydrogenase	-1.9658	3.87495e-41	1.79892e-39
CAP_008357.1	RNA-3-phosphate cyclase family protein	1.31987	4.71185e-20	7.28277e-19
CAP_008365.1	-	-1.15083	8.24731e-31	2.33421e-29
CAP_008373.1	domain-containing protein	1.10139	2.22046e-19	3.32451e-18
CAP_008395.1	-	-2.23637	6.89825e-45	3.77241e-43
CAP_008404.1	Plasma membrane snare protein	1.13873	4.628e-42	2.24545e-40
CAP_008406.1	Helicase associated domain-containing protein	1.11367	1.59153e-19	2.40519e-18
CAP_008421.1	-	-2.12177	1.04866e-52	7.27636e-51
CAP_008423.1	Tat pathway signal sequence	-1.11641	2.5892e-09	1.66084e-08
CAP_008440.1	Dihydrolipoamide acetyltransferase component of pyruvate dehydrogenase complex	2.42347	8.0318e-63	7.79387e-61
CAP_008444.1	Belongs to the ClpA ClpB family	-2.29153	6.02606e-46	3.39617e-44
CAP_008448.1	-	-1.00066	9.36704e-10	6.26703e-09
CAP_008463.1	RNA recognition motif	1.39017	7.29184e-38	2.85177e-36
CAP_008464.1	-	-1.33719	3.22033e-29	8.46468e-28
CAP_008474.1	-	-3.90313	1.04065e-81	1.52621e-79
CAP_008493.1	Belongs to the glycosyl hydrolase 18 family	-1.06812	1.41039e-10	1.01974e-09
CAP_008501.1	-	-1.43454	0.00216863	0.0058443
CAP_008530.1	hydrolase family 20	-2.02567	3.39301e-97	6.84222e-95
CAP_008544.1	-	1.05711	9.76197e-14	9.31175e-13
CAP_008547.1	C2H2 finger domain-containing protein FlbC	-1.47374	5.97882e-31	1.71095e-29
CAP_008569.1	tfdA family taurine	1.2586	0.00112358	0.00321744
CAP_008582.1	Manganese resistance protein mnr2	-1.11272	6.24752e-19	9.02219e-18
CAP_008592.1	-	1.43502	1.8882e-29	5.00393e-28
CAP_008599.1	Involved in ribosomal large subunit assembly	1.56574	5.16244e-22	8.93116e-21
CAP_008606.1	Fusaric acid resistance protein-like	1.28027	2.77605e-14	2.7709e-13
CAP_008609.1	-	-1.65739	1.43712e-08	8.57887e-08
CAP_008622.1	-	-2.59125	1.12348e-122	4.02768e-120
CAP_008623.1	-	-4.20331	3.84195e-12	3.23235e-11
CAP_008626.1	Lytic polysaccharide mono-oxygenase, cellulose-degrading	-1.56642	2.70039e-26	6.12499e-25
CAP_008630.1	Tetrahydrofolate dehydrogenase/cyclohydrolase, catalytic domain	-2.17603	1.50774e-20	2.38467e-19
CAP_008632.1	integral membrane protein	1.63214	7.23657e-19	1.03772e-17
CAP_008639.1	-	-1.35915	7.31903e-25	1.49789e-23
CAP_008641.1	-	-1.56617	1.28246e-27	3.13474e-26
CAP_008652.1	beta-glucosidase	2.19706	9.5685e-36	3.43031e-34
CAP_008657.1	-	-1.92449	5.29779e-23	9.82375e-22
CAP_008674.1	-	-1.04878	7.89702e-16	9.04339e-15
CAP_008684.1	PLAC8 family	-1.68725	0.000207659	0.000672871
CAP_008685.1	Nacht domain protein	-1.74372	8.99707e-08	4.87065e-07
CAP_008687.1	-	-6.79596	1.66662e-06	7.59243e-06
CAP_008690.1	-	1.27278	2.21436e-27	5.32188e-26
CAP_008694.1	Beta-lactamase superfamily domain	1.01406	2.81857e-07	1.42765e-06
CAP_008701.1	-	7.31435	7.56952e-08	4.14653e-07
CAP_008702.1	Pheromone-regulated membrane protein	-12.4406	1.0256e-25	2.23588e-24
CAP_008704.1	-	3.52686	1.0896e-23	2.10514e-22
CAP_008705.1	Major facilitator superfamily transporter	1.31325	2.39021e-09	1.53856e-08
CAP_008707.1	Oxalate decarboxylase family bicupin	-2.33271	4.76826e-10	3.28209e-09
CAP_008708.1	Amino acid permease	-1.98906	1.63754e-06	7.46526e-06
CAP_008716.1	-	-1.26532	1.06226e-26	2.47018e-25
CAP_008724.1	-	-6.84008	1.77241e-55	1.38635e-53
CAP_008726.1	-	1.61061	0.00095089	0.00275717
CAP_008731.1	-	1.15843	0.000912235	0.00265344
CAP_008739.1	Flavin containing amine oxidoreductase	-6.17761	1.95543e-101	4.20614e-99
CAP_008755.1	-	1.24316	3.71215e-09	2.34389e-08
CAP_008761.1	Glycoside hydrolase family 16 protein	-5.26033	1.34024e-87	2.27594e-85
CAP_008778.1	GAL4-like Zn(II)2Cys6 (or C6 zinc) binuclear cluster DNA-binding domain	1.1237	0.00258353	0.0068279
CAP_008784.1	-	3.09172	6.43752e-70	7.41809e-68
CAP_008785.1	3-beta hydroxysteroid dehydrogenase	1.177	6.65822e-12	5.48029e-11
CAP_008799.1	HET domain-containing protein	-1.60156	4.58999e-13	4.16879e-12
CAP_008803.1	Belongs to the short-chain dehydrogenases reductases (SDR) family	-3.79957	8.55379e-33	2.69001e-31
CAP_008804.1	monooxygenase	-5.76055	3.94195e-107	9.59901e-105
CAP_008813.1	ATPase family associated with various cellular activities (AAA)	-1.0676	3.90748e-21	6.39163e-20
CAP_008823.1	-	-3.62265	2.68536e-06	1.18324e-05
CAP_008824.1	ATPase family associated with various cellular activities (AAA)	-2.67985	2.48699e-10	1.7549e-09
CAP_008825.1	FAD binding domain-containing protein	-2.62604	3.89954e-28	9.71573e-27
CAP_008839.1	Phospholipase c	-1.03184	8.01135e-06	3.28863e-05
CAP_008847.1	Tetrahydroxynaphthalene reductase	-6.47565	1.87821e-38	7.48153e-37
CAP_008848.1	-	1.04021	1.91644e-05	7.38757e-05
CAP_008851.1	Occurs in almost all aerobically respiring organisms and serves to protect cells from the toxic effects of hydrogen peroxide	-2.38294	1.099e-76	1.47747e-74
CAP_008853.1	HET-s LopB domain-containing protein	1.10883	1.30628e-09	8.6411e-09
CAP_008859.1	Cytochrome p-450	-2.34902	1.69018e-41	8.01966e-40
CAP_008865.1	-	-1.17914	2.59225e-07	1.31813e-06
CAP_008866.1	Amidase	-2.19028	0.000969493	0.00280419
CAP_008869.1	HCO3- transporter family	1.72351	4.46123e-07	2.20516e-06
CAP_008881.1	Belongs to the glycosyl hydrolase 1 family	-1.99978	0.00069143	0.00205565
CAP_008884.1	Belongs to the peptidase S8 family	1.07196	1.12808e-12	9.95828e-12
CAP_008896.1	Acetoacetate decarboxylase (ADC)	1.20584	3.29156e-07	1.64846e-06
CAP_008901.1	-	-3.1361	1.38359e-07	7.27951e-07
CAP_008907.1	alpha/beta hydrolase fold	-6.72972	4.65338e-06	1.986e-05
CAP_008921.1	L-asparaginase ii	1.34058	1.53047e-11	1.21403e-10
CAP_008923.1	permease	2.59903	1.69559e-20	2.67195e-19
CAP_008928.1	-	-3.32075	2.59387e-25	5.51508e-24
CAP_008934.1	reductase	-1.54743	6.47307e-27	1.51618e-25
CAP_008948.1	Glucan 1,3-beta-glucosidase	-1.38724	5.62011e-11	4.22687e-10
CAP_008956.1	-	-3.33829	9.32424e-31	2.62176e-29
CAP_008975.1	Belongs to the major facilitator superfamily. Sugar transporter (TC 2.A.1.1) family	-2.01464	2.47224e-26	5.6273e-25
CAP_008976.1	-	-1.34701	1.16873e-33	3.80899e-32
CAP_008983.1	Common central domain of tyrosinase	-2.44129	0.000466208	0.0014258
CAP_008986.1	histidine acid phosphatase	1.01339	1.31686e-30	3.66281e-29
CAP_008988.1	Belongs to the mitochondrial carrier (TC 2.A.29) family	1.47728	7.21811e-21	1.16301e-19
CAP_008998.1	-	7.35583	5.33131e-26	1.18631e-24
CAP_009000.1	-	1.05808	2.27438e-07	1.16666e-06
CAP_009003.1	-	1.01989	6.52038e-13	5.85202e-12
CAP_009015.1	Sas10/Utp3/C1D family	1.09084	4.87417e-09	3.05073e-08
CAP_009022.1	RNA binding protein	1.42126	6.71855e-26	1.48222e-24
CAP_009023.1	U3-containing 90S pre-ribosomal complex subunit	1.06679	1.24391e-10	9.06488e-10
CAP_009053.1	Belongs to the mitochondrial carrier (TC 2.A.29) family	1.14271	1.38125e-13	1.30501e-12
CAP_009060.1	F-box domain-containing protein	-1.17593	1.48044e-18	2.09043e-17
CAP_009062.1	Methyltransferase domain	-2.23061	8.46994e-86	1.40145e-83
CAP_009066.1	-	-1.04048	2.94921e-05	0.000109975
CAP_009076.1	Catalyzes the first intracellular reaction of sulfate assimilation, forming adenosine-5'-phosphosulfate (APS) from inorganic sulfate and ATP. Plays an important role in sulfate activation as a component of the biosynthesis pathway of sulfur- containing amino acids	-1.61595	5.70325e-31	1.63933e-29
CAP_009084.1	Pigment biosynthesis protein Ayg1	-2.40822	1.30786e-24	2.63738e-23
CAP_009104.1	endonuclease exonuclease phosphatase	1.06298	4.48884e-12	3.74729e-11
CAP_009106.1	Belongs to the class-III pyridoxal-phosphate-dependent aminotransferase family	1.43507	5.92097e-21	9.58797e-20
CAP_009137.1	Belongs to the Ca(2 ) cation antiporter (CaCA) (TC 2.A.19) family	-1.13793	1.34276e-07	7.07333e-07
CAP_009140.1	chitin synthase	-1.64828	1.32024e-44	7.15924e-43
CAP_009141.1	Belongs to the heat shock protein 70 family	-1.33191	1.32216e-51	8.84133e-50
CAP_009151.1	-	1.91942	2.21005e-11	1.72762e-10
CAP_009157.1	kh domain-containing protein	-1.32083	9.64944e-51	6.22678e-49
CAP_009181.1	Involved in the biogenesis of the 60S ribosomal subunit	1.12365	4.95118e-23	9.2341e-22
CAP_009183.1	Acetyltransferase (GNAT) domain	-1.02696	7.46355e-17	9.3519e-16
CAP_009185.1	Ribosomal RNA-processing protein	2.06074	1.31947e-29	3.51115e-28
CAP_009186.1	C6 finger domain-containing protein	1.53526	3.04601e-22	5.31959e-21
CAP_009214.1	Ankyrin repeat	-2.89765	1.73235e-42	8.59913e-41
CAP_009217.1	Phophatidylserine decarboxylase	4.23881	0.00235301	0.00628086
CAP_009228.1	amidohydrolase	1.09595	2.95459e-06	1.29436e-05
CAP_009230.1	Belongs to the sterol desaturase family	1.48892	5.44794e-29	1.40622e-27
CAP_009234.1	AAA family ATPase	1.34358	2.5354e-24	5.03413e-23
CAP_009250.1	ADP binding	-1.96828	1.32019e-11	1.0567e-10
CAP_009252.1	-	2.06699	9.97608e-107	2.38428e-104
CAP_009256.1	Belongs to the peptidase A1 family	1.32277	3.61484e-10	2.51635e-09
CAP_009270.1	Retinal pigment epithelial membrane protein	1.34424	0.00182626	0.00500571
CAP_009271.1	C2H2 transcription factor	3.10239	0.000642769	0.0019185
CAP_009276.1	Cupin	2.36374	8.47811e-08	4.60709e-07
CAP_009279.1	-	1.09457	2.08513e-12	1.80125e-11
CAP_009300.1	Bystin	1.27217	4.65639e-27	1.10469e-25
CAP_009301.1	DNA-binding protein hgh1	1.33914	3.26501e-24	6.41703e-23
CAP_009309.1	Belongs to the purine-cytosine permease (2.A.39) family	1.18354	2.77577e-15	3.04368e-14
CAP_009319.1	Nhl repeat-containing protein	-1.24978	0.000909866	0.00264714
CAP_009328.1	C6 finger domain-containing protein	1.92473	3.59082e-55	2.77504e-53
CAP_009334.1	-	2.67576	1.35447e-05	5.36549e-05
CAP_009335.1	-	-2.05716	2.57318e-05	9.70469e-05
CAP_009336.1	mmc protein	-1.57786	3.98927e-22	6.92942e-21
CAP_009355.1	3-dehydroquinate synthase	-1.40456	3.39045e-23	6.37859e-22
CAP_009362.1	-	3.35243	0.000856946	0.00250504
CAP_009365.1	-	-1.0457	2.47455e-19	3.69208e-18
CAP_009379.1	domain-containing protein	1.22555	1.65014e-20	2.6035e-19
CAP_009413.1	collagen	-2.05041	4.21942e-25	8.7832e-24
CAP_009421.1	Serine carboxypeptidase S28	1.60724	3.52343e-14	3.47656e-13
CAP_009432.1	-	-1.39866	0.00325019	0.00840115
CAP_009434.1	Major facilitator superfamily transporter	1.11196	1.93637e-23	3.69686e-22
CAP_009447.1	for cullin 3 ubiquitin ligase Btb3	-3.64659	2.24753e-10	1.59115e-09
CAP_009449.1	FAD binding domain	1.19662	3.16498e-21	5.19685e-20
CAP_009454.1	Acts as an adapter for the XPO1 CRM1-mediated export of the 60S ribosomal subunit	1.03314	4.28841e-13	3.90312e-12
CAP_009457.1	-	1.47192	1.15673e-05	4.63337e-05
CAP_009461.1	Belongs to the DEAD box helicase family	1.19634	7.32349e-25	1.49789e-23
CAP_009470.1	-	2.02318	3.07698e-07	1.547e-06
CAP_009471.1	Conserved hypothetical protein	1.4727	3.94965e-10	2.73908e-09
CAP_009475.1	Belongs to the class-III pyridoxal-phosphate-dependent aminotransferase family	1.38656	3.05276e-20	4.76408e-19
CAP_009477.1	Vitamin H transporter	-1.12888	0.00257411	0.00680767
CAP_009490.1	Ankyrin repeats (many copies)	-2.06763	2.20743e-06	9.85442e-06
CAP_009496.1	Amino acid permease	-2.92405	1.65743e-21	2.77803e-20
CAP_009501.1	-	4.3273	2.79247e-26	6.32273e-25
CAP_009503.1	Belongs to the cation transport ATPase (P-type) (TC 3.A.3) family	1.08815	2.02077e-35	7.08696e-34
CAP_009505.1	ATP-dependent rna helicase dbp10	1.35951	1.4661e-27	3.57008e-26
CAP_009511.1	-	-1.09237	2.31578e-07	1.18554e-06
CAP_009526.1	Ribosome biogenesis protein Urb1	1.13281	1.25014e-22	2.24087e-21
CAP_009537.1	-	1.7707	3.11918e-27	7.46867e-26
CAP_009545.1	RNA helicase	1.64562	2.83885e-39	1.16312e-37
CAP_009552.1	synthase	-3.24861	2.16863e-05	8.26345e-05
CAP_009578.1	RNA exonuclease	1.06713	2.20196e-10	1.5606e-09
CAP_009591.1	P60 domain-containing protein	1.36903	1.348e-23	2.58889e-22
CAP_009597.1	-	-2.63258	0.00383749	0.00975893
CAP_009605.1	-	-1.71584	0.00263428	0.00694829
CAP_009611.1	Sulfate permease	1.83806	5.21884e-70	6.06795e-68
CAP_009612.1	Mannose-6-phosphate isomerase	-1.48798	7.47799e-18	1.00847e-16
CAP_009614.1	-	-2.24172	2.71547e-74	3.46989e-72
CAP_009615.1	-	-1.06648	3.50453e-07	1.7484e-06
CAP_009637.1	Aminotransferase class I and II	-2.57509	0.00393159	0.00996488
CAP_009640.1	-	-1.45649	1.37882e-16	1.68354e-15
CAP_009643.1	oligopeptide transporter	-1.13254	1.79758e-17	2.37701e-16
CAP_009651.1	-	-1.54637	9.98176e-36	3.55869e-34
CAP_009658.1	-	-2.11011	1.45958e-30	4.05104e-29
CAP_009662.1	Belongs to the major facilitator superfamily. Sugar transporter (TC 2.A.1.1) family	1.29998	1.05515e-07	5.66463e-07
CAP_009663.1	CFEM domain-containing protein	1.86755	1.40571e-56	1.14824e-54
CAP_009666.1	Carboxypeptidase	1.73833	6.48325e-17	8.15524e-16
CAP_009667.1	NACHT domain	3.68188	3.84912e-41	1.79338e-39
CAP_009669.1	Peptidase s41 family protein	1.43301	1.33454e-18	1.89062e-17
CAP_009685.1	Elongation factor 3	1.1815	1.63027e-28	4.10141e-27
CAP_009698.1	Tpr repeat-containing protein	1.37474	2.74037e-31	8.05632e-30
CAP_009699.1	-	1.04102	1.15965e-09	7.71302e-09
CAP_009703.1	Wsc domain-containing protein	-2.60231	1.61564e-12	1.40793e-11
CAP_009704.1	-	-1.24404	0.000211599	0.000684778
CAP_009707.1	Transposase	-2.57748	6.23627e-72	7.45235e-70
CAP_009708.1	-	-3.67908	2.05317e-104	4.6488e-102
CAP_009709.1	Cas1 appressorium specific protein	-4.86147	1.25335e-31	3.71856e-30
CAP_009710.1	ATPase family associated with various cellular activities (AAA)	1.2609	1.05548e-08	6.38033e-08
CAP_009725.1	spectrin binding	-1.75323	0.00186083	0.00508918
CAP_009730.1	Sugar transporter family protein	-1.15501	0.000993371	0.00286939
CAP_009732.1	integral membrane protein	-5.07754	3.00445e-38	1.18943e-36
CAP_009738.1	SMP-30/Gluconolaconase/LRE-like region	1.93727	0.00254731	0.00674647
CAP_009740.1	-	1.04666	2.59966e-10	1.82741e-09
CAP_009746.1	Major Facilitator Superfamily	1.79189	1.12843e-17	1.50449e-16
CAP_009750.1	Major facilitator superfamily transporter	-1.26444	1.54876e-06	7.09306e-06
CAP_009769.1	Belongs to the peptidase M28 family	-2.09738	1.15668e-06	5.41657e-06
CAP_009771.1	Belongs to the iron ascorbate-dependent oxidoreductase family	-3.10766	7.84672e-73	9.55375e-71
CAP_009777.1	Protein of unknown function (DUF3433)	-1.97434	5.21003e-13	4.70543e-12
CAP_009778.1	Fasciclin domain family	-1.44373	2.7026e-30	7.40547e-29
CAP_009779.1	Glucose-methanol-choline oxidoreductase	-2.1807	1.58435e-07	8.2784e-07
CAP_009780.1	-	-3.27424	0.000129042	0.000431679
CAP_009781.1	MmgE/PrpD family	-1.44167	0.000497378	0.00151217
CAP_009785.1	Haem-containing dehydratase	-4.20382	1.75967e-05	6.83222e-05
CAP_009786.1	-	-1.98733	0.000377664	0.00117477
CAP_009790.1	Alternaria alternata allergen 1	-2.9879	8.76658e-263	1.88569e-259
CAP_009806.1	Acetyltransferase (GNAT) domain	1.30661	6.68962e-08	3.69748e-07
CAP_009807.1	ankyrin repeats	-1.53677	5.21884e-05	0.000187251
CAP_009811.1	Nucleotide sugar dehydrogenase	-1.00136	0.00010898	0.00036848
CAP_009812.1	Glycosyl transferase	-1.33476	6.51513e-06	2.71766e-05
CAP_009813.1	-	-1.38562	7.74568e-42	3.7162e-40
CAP_009814.1	-	-1.66271	1.12093e-30	3.13813e-29
CAP_009832.1	Protein of unknown function (DUF3129)	-4.21298	1.42101e-13	1.33963e-12
CAP_009834.1	Protein kinase domain-containing protein	-2.00039	7.97912e-12	6.49706e-11
CAP_009853.1	-	-2.18903	4.04616e-10	2.80121e-09
CAP_009857.1	-	1.98068	4.33998e-18	5.93975e-17
CAP_009872.1	Thioesterase domain	-2.84617	0.00252536	0.00669384
CAP_009876.1	Major facilitator superfamily transporter	2.29824	4.94024e-09	3.08909e-08
CAP_009878.1	Belongs to the cytochrome P450 family	-1.71856	0.00199118	0.00541471
CAP_009879.1	Pyridine nucleotide-disulphide oxidoreductase	-1.91302	2.48343e-39	1.024e-37
CAP_009886.1	Methyltransferase domain	2.22617	9.14555e-06	3.72577e-05
CAP_009890.1	4-hydroxyacetophenone monooxygenase	2.2177	2.0918e-10	1.48661e-09
CAP_009891.1	Luciferase-like monooxygenase	1.40494	3.28881e-06	1.433e-05
CAP_009892.1	Major Facilitator Superfamily	1.79748	1.0891e-10	7.96818e-10
CAP_009894.1	GPI anchored serine-threonine rich protein	1.03126	1.1722e-05	4.68954e-05
CAP_009895.1	permease	1.31954	6.07158e-51	3.97766e-49
CAP_009908.1	Aminotransferase class-V	1.30697	7.02723e-17	8.8309e-16
CAP_009910.1	-	-2.88057	1.09833e-117	3.54375e-115
CAP_009927.1	Pathogen effector; putative necrosis-inducing factor	-3.80866	8.7182e-65	8.79039e-63
CAP_009937.1	Nadh flavin oxidoreductase nadh oxidase	1.70201	3.12375e-15	3.41654e-14
CAP_009938.1	Catalyzes the conversion of methylglyoxal (MG) to D- lactate in a single glutathione (GSH)-independent step. May play a role in detoxifying endogenously produced glyoxals. Involved in protection against reactive oxygen species (ROS)	1.24293	4.87947e-08	2.74518e-07
CAP_009951.1	Belongs to the major facilitator superfamily. Sugar transporter (TC 2.A.1.1) family	2.35303	2.16852e-92	4.05608e-90
CAP_009966.1	TTL domain-containing protein	-2.0485	2.93696e-49	1.79642e-47
CAP_009967.1	Cell surface protein	-2.59178	5.30556e-17	6.77285e-16
CAP_009972.1	3-hydroxyisobutyrate dehydrogenase	1.08381	7.48136e-39	3.01733e-37
CAP_009973.1	-	1.17195	1.58874e-08	9.42293e-08
CAP_009974.1	RTA1 like protein	2.56784	1.87203e-12	1.62368e-11
CAP_010003.1	AMP-binding enzyme C-terminal domain	-1.11869	0.000274905	0.000873442
CAP_010019.1	-	-1.70468	4.03529e-21	6.584e-20
CAP_010021.1	Sas10 Utp3 C1D family protein	1.32731	9.67038e-17	1.20006e-15
CAP_010031.1	Short-chain dehydrogenase reductase sdr	3.10894	0.00385755	0.0098003
CAP_010051.1	acyl-CoA dehydrogenase	1.24226	8.32483e-52	5.59584e-50
CAP_010072.1	zinc finger	-1.21131	2.70092e-15	2.96664e-14
CAP_010081.1	Threonine dehydratase catabolic	1.25224	2.21215e-12	1.90207e-11
CAP_010084.1	-	3.7761	0.002642	0.00696725
CAP_010085.1	Stress responsive A B Barrel domain-containing protein	3.23975	1.14688e-28	2.91946e-27
CAP_010086.1	Fumarylacetoacetase	3.7606	3.0978e-57	2.56283e-55
CAP_010087.1	Homogentisate 1,2-dioxygenase	3.41267	1.59155e-34	5.36306e-33
CAP_010088.1	amino acid	2.67855	1.92955e-07	9.98508e-07
CAP_010089.1	Cytochrome p-450	2.43905	1.31799e-35	4.66025e-34
CAP_010093.1	SET (Su(var)3-9, Enhancer-of-zeste, Trithorax) domain	-3.4844	1.92738e-07	9.97784e-07
CAP_010094.1	Cytochrome p-450	-1.54302	2.61093e-45	1.45873e-43
CAP_010100.1	Ankyrin and het domain protein	1.30097	3.15754e-12	2.68453e-11
CAP_010101.1	Transcriptional repressor	-3.06525	3.85745e-38	1.52246e-36
CAP_010106.1	C2H2 type zinc-finger (2 copies)	1.60974	8.70177e-17	1.08507e-15
CAP_010108.1	-	2.80967	1.67446e-10	1.20259e-09
CAP_010129.1	Pyridoxal-dependent decarboxylase conserved domain	1.81292	3.28422e-74	4.15551e-72
CAP_010131.1	Major facilitator superfamily transporter	5.97016	0.000184703	0.000603489
CAP_010136.1	Converts proline to delta-1-pyrroline-5-carboxylate	-1.71699	6.66866e-12	5.48539e-11
CAP_010144.1	Cytosolic phospholipase A2 zeta	-1.99648	3.83763e-83	5.96728e-81
CAP_010148.1	Gar1/Naf1 RNA binding region	1.36142	9.0345e-18	1.21079e-16
CAP_010154.1	-	1.65545	1.26152e-37	4.84559e-36
CAP_010156.1	-	-1.8295	8.03655e-23	1.46704e-21
CAP_010166.1	alpha-L-rhamnosidase	-2.26775	1.12355e-43	5.8235e-42
CAP_010200.1	-	-3.05428	1.9031e-37	7.24526e-36
CAP_010203.1	-	-1.35162	5.46224e-40	2.31133e-38
CAP_010217.1	permease	1.32785	0.000675925	0.00201048
CAP_010221.1	Cytochrome p-450	-2.60525	3.08578e-36	1.11868e-34
CAP_010223.1	DNA-dependent RNA polymerase catalyzes the transcription of DNA into RNA using the four ribonucleoside triphosphates as substrates	1.1085	7.57736e-18	1.02081e-16
CAP_010231.1	NUC153 domain	1.17488	8.40575e-23	1.53227e-21
CAP_010236.1	Aldo keto reductase	-1.01748	1.04451e-05	4.22188e-05
CAP_010237.1	Protein of unknown function (DUF1445)	-1.52194	3.82724e-25	7.97971e-24
CAP_010243.1	Methyltransferase	1.36042	2.38993e-30	6.56263e-29
CAP_010244.1	Alpha/beta hydrolase family	1.68605	0.000388481	0.00120581
CAP_010250.1	ankyrin repeats	2.14272	5.11071e-11	3.85048e-10
CAP_010251.1	Belongs to the major facilitator superfamily. Sugar transporter (TC 2.A.1.1) family	2.53926	9.68541e-36	3.4626e-34
CAP_010258.1	-	1.26371	1.12454e-14	1.16386e-13
CAP_010264.1	ATP-dependent rna helicase dbp4	1.36098	2.58172e-23	4.87844e-22
CAP_010274.1	-	-4.79919	2.67905e-11	2.07787e-10
CAP_010277.1	GLEYA domain	-4.15011	0.000708879	0.00210317
CAP_010279.1	-	-2.14372	0.000273952	0.000871273
CAP_010280.1	Mixed-linked glucanase	-1.23866	0.00173131	0.00477137
CAP_010288.1	Methyltransferase domain	1.03166	1.57829e-14	1.61023e-13
CAP_010290.1	Acyltransferase family	-1.66069	8.30036e-11	6.16012e-10
CAP_010299.1	Heterokaryon incompatibility protein (HET)	1.80265	1.65339e-18	2.32701e-17
CAP_010301.1	Caleosin domain containing protein	-3.20841	7.76051e-63	7.58766e-61
CAP_010305.1	Glyoxalase/Bleomycin resistance protein/Dioxygenase superfamily	-3.30833	0.000530049	0.00160207
CAP_010308.1	-	1.37263	5.91637e-22	1.02081e-20
CAP_010321.1	-	-1.16196	4.5175e-05	0.000163359
CAP_010322.1	DJ-1 PfpI family protein	-1.00253	3.39537e-16	4.02393e-15
CAP_010323.1	Subtilase family	-1.70477	5.05565e-27	1.19721e-25
CAP_010330.1	integral membrane protein	-2.50313	0.00329074	0.00849575
CAP_010331.1	Fungal specific transcription factor domain	-1.67974	0.00168635	0.00465741
CAP_010332.1	Glyco_18	-2.25077	5.66372e-15	6.07614e-14
CAP_010335.1	non-haem dioxygenase in morphine synthesis N-terminal	-3.2972	6.45693e-17	8.13006e-16
CAP_010336.1	Cysteine dioxygenase type I	-2.56454	2.34384e-09	1.51022e-08
CAP_010337.1	Major Facilitator Superfamily	-2.28913	2.81216e-82	4.26985e-80
CAP_010339.1	Major facilitator superfamily transporter	-1.38132	2.16092e-13	2.01218e-12
CAP_010340.1	F-box domain-containing protein	-1.58603	3.56174e-41	1.67156e-39
CAP_010343.1	Domain of unknown function (DUF4267)	-1.82554	1.79158e-22	3.16741e-21
CAP_010349.1	-	-3.53732	7.61778e-10	5.13873e-09
CAP_010350.1	Belongs to the type-B carboxylesterase lipase family	-2.75845	1.06958e-26	2.48274e-25
CAP_010371.1	sinapyl alcohol dehydrogenase activity	-1.56298	9.05763e-17	1.12727e-15
CAP_010402.1	Belongs to the tannase family	-1.12393	0.0017393	0.00479031
CAP_010418.1	nmrA-like family	1.17964	1.55084e-26	3.56776e-25
CAP_010419.1	Methyltransferase	1.27375	1.30889e-47	7.7135e-46
CAP_010436.1	cytokinin dehydrogenase activity	-1.53684	1.8445e-09	1.2041e-08
CAP_010442.1	DNA-dependent RNA polymerase catalyzes the transcription of DNA into RNA using the four ribonucleoside triphosphates as substrates	1.0142	1.94354e-05	7.48309e-05
CAP_010451.1	Glycoprotein X	-2.12093	2.63121e-35	9.1532e-34
CAP_010452.1	Kelch repeat protein	-1.98958	1.12139e-31	3.34241e-30
CAP_010463.1	NACHT domain	-1.14735	3.76424e-09	2.37562e-08
CAP_010467.1	Major Facilitator Superfamily	2.14206	7.92735e-10	5.337e-09
CAP_010474.1	Fungal trichothecene efflux pump (TRI12)	-1.15214	6.95379e-23	1.27661e-21
CAP_010480.1	iron ion binding	-1.14617	0.00031744	0.000998993
CAP_010508.1	Major Facilitator Superfamily	1.10001	8.70215e-06	3.55411e-05
CAP_010544.1	Major Facilitator Superfamily	-4.82196	4.42247e-64	4.35698e-62
CAP_010548.1	-	-1.58321	2.09713e-32	6.47501e-31
CAP_010551.1	p-type atpase	-1.62162	2.77416e-25	5.8598e-24
CAP_010556.1	Glucose galactose transporter	1.12767	0.0020397	0.00553613
CAP_010567.1	-	1.4192	0.00010455	0.00035434
CAP_010574.1	NDT80 / PhoG like DNA-binding family	-1.49422	1.47234e-38	5.91962e-37
CAP_010582.1	Aminotransferase class I and II	1.26674	7.07975e-31	2.01258e-29
CAP_010595.1	Pyridine nucleotide-disulphide oxidoreductase	-1.50658	1.93462e-13	1.80798e-12
CAP_010600.1	Protein of unknown function (DUF1295)	-1.00939	4.65527e-14	4.54814e-13
CAP_010602.1	-	2.60197	7.88523e-10	5.31142e-09
CAP_010603.1	-	1.94173	6.09512e-05	0.000216168
CAP_010607.1	Cyclin, N-terminal domain	-1.75724	5.83677e-79	8.27795e-77
CAP_010611.1	-	1.15361	0.000193663	0.000631007
CAP_010618.1	Patatin-like phospholipase	1.28711	2.55194e-23	4.82922e-22
CAP_010624.1	-	1.11738	2.64007e-14	2.6413e-13
CAP_010641.1	RNA recognition domain-containing protein	1.05319	1.19027e-11	9.58306e-11
CAP_010662.1	3' exoribonuclease	1.06549	3.54662e-12	3.00148e-11
CAP_010668.1	Protein of unknown function (DUF775)	-2.42227	4.8444e-109	1.28179e-106
CAP_010689.1	Transcription factor	-1.99057	2.87465e-62	2.72796e-60
CAP_010690.1	C6 zinc finger	-1.71036	1.0526e-42	5.3274e-41
CAP_010727.1	FAD binding domain	-4.61036	6.43701e-203	6.923e-200
CAP_010728.1	Reductase C-terminal	-1.15348	7.05911e-13	6.31357e-12
CAP_010734.1	Belongs to the major facilitator superfamily. Sugar transporter (TC 2.A.1.1) family	-1.14583	3.95763e-12	3.32102e-11
CAP_010741.1	Ring finger	1.07306	2.51701e-07	1.28296e-06
CAP_010743.1	MBOAT, membrane-bound O-acyltransferase family	-1.73818	8.11473e-35	2.7706e-33
CAP_010746.1	-	-2.5128	2.03074e-05	7.77938e-05
CAP_010751.1	Belongs to the DEAD box helicase family	1.12968	7.89738e-18	1.06281e-16
CAP_010759.1	Common central domain of tyrosinase	-1.77751	3.72772e-10	2.58795e-09
CAP_010761.1	Belongs to the glycosyl hydrolase 31 family	-6.46455	0	0
CAP_010762.1	-	-4.4674	1.28111e-240	2.06674e-237
CAP_010783.1	Protein of unknown function (DUF3638)	-2.62615	0.00239636	0.00638337
CAP_010786.1	FAD dependent oxidoreductase	-1.73557	2.16275e-18	3.00781e-17
CAP_010787.1	Belongs to the cytochrome P450 family	-1.6425	4.68838e-37	1.76409e-35
CAP_010788.1	Thioesterase domain	-1.43719	6.18391e-16	7.1769e-15
CAP_010790.1	Choline transport protein	1.1204	5.60102e-08	3.1293e-07
CAP_010796.1	Lycopene cyclase protein	1.16955	4.1292e-13	3.76618e-12
CAP_010804.1	L-lysine 6-monooxygenase (NADPH-requiring)	-1.55261	1.4141e-08	8.44927e-08
CAP_010806.1	phosphatidylglycerol acyl-chain remodeling	-1.8743	2.41151e-47	1.41468e-45
CAP_010811.1	-	-2.70698	5.87595e-51	3.86914e-49
CAP_010812.1	ABC transporter	-6.63523	3.48222e-107	8.6426e-105
CAP_010813.1	zinc finger	-5.68609	6.87715e-26	1.51462e-24
CAP_010814.1	Transcription factor	-5.25265	6.0267e-65	6.17306e-63
CAP_010815.1	zinc finger	-4.31739	1.66597e-15	1.87454e-14
CAP_010816.1	Est1 DNA/RNA binding domain	-3.83132	5.06395e-15	5.44628e-14
CAP_010817.1	-	-3.41423	8.38914e-41	3.75938e-39
CAP_010818.1	-	-9.04295	6.47079e-65	6.57575e-63
CAP_010819.1	Duf1752 domain containing protein	-10.2236	9.61302e-23	1.74249e-21
CAP_010820.1	-	-4.6239	4.28809e-19	6.26041e-18
CAP_010821.1	-	-4.54074	1.89463e-19	2.84989e-18
CAP_010822.1	-	-7.76556	7.6158e-47	4.38793e-45
CAP_010823.1	-	-2.54444	4.12654e-12	3.45601e-11
CAP_010825.1	integral membrane protein	-9.11765	2.33676e-37	8.84407e-36
CAP_010826.1	FAD binding domain-containing protein	-4.29811	5.24151e-39	2.13397e-37
CAP_010828.1	-	-6.68118	4.09944e-06	1.76358e-05
CAP_010829.1	Belongs to the Ca(2 ) cation antiporter (CaCA) (TC 2.A.19) family	-5.92162	0.00083916	0.00245865
CAP_010830.1	Belongs to the peptidase C2 family	-2.0409	8.84799e-15	9.21648e-14
CAP_010831.1	F-box domain-containing protein	-8.65118	9.58303e-12	7.74929e-11
CAP_010832.1	Methyltransferase domain	-11.6155	7.19642e-16	8.2778e-15
CAP_010833.1	-	-5.16192	5.40311e-38	2.12599e-36
CAP_010837.1	-	-4.16799	2.10015e-11	1.64769e-10
CAP_010839.1	-	-1.21588	2.35381e-18	3.27e-17
CAP_010840.1	Zinc-binding domain	-5.20441	2.66618e-65	2.77498e-63
CAP_010843.1	3'-5' exonuclease	1.31936	2.85897e-16	3.41015e-15
CAP_010845.1	OTT_1508-like deaminase	-1.85145	9.06209e-11	6.67172e-10
CAP_010846.1	-	-1.49935	7.96081e-09	4.88551e-08
CAP_010851.1	FAD binding domain	-1.21339	3.21398e-14	3.18584e-13
CAP_010853.1	-	-1.56119	8.98574e-49	5.47028e-47
CAP_010857.1	domain-containing protein	-2.20741	1.21628e-137	5.6062e-135
CAP_010878.1	-	-1.03055	5.15103e-27	1.21757e-25
CAP_010897.1	Sucrose transport protein	-1.19046	3.0204e-22	5.28202e-21
CAP_010901.1	zinc finger	1.23399	5.45452e-17	6.93557e-16
CAP_010902.1	Belongs to the cullin family	1.0602	1.23837e-09	8.21294e-09
CAP_010904.1	Cytochrome p-450	1.94566	2.6283e-25	5.57908e-24
CAP_010911.1	-	-1.04406	3.48947e-14	3.44832e-13
CAP_010912.1	family decarboxylase	-1.37194	4.94479e-07	2.42837e-06
CAP_010932.1	Fkbp-type peptidyl-prolyl	1.22302	4.16801e-31	1.21154e-29
CAP_010944.1	Dehydrogenase	-2.83838	8.33122e-62	7.73545e-60
CAP_010947.1	Swim zinc finger	-1.94248	7.9151e-07	3.77922e-06
CAP_010970.1	DNA-dependent RNA polymerase catalyzes the transcription of DNA into RNA using the four ribonucleoside triphosphates as substrates	1.23851	1.23849e-27	3.03876e-26
CAP_011000.1	-	-1.44774	1.9382e-21	3.23184e-20
CAP_011014.1	Belongs to the TPP enzyme family	-1.84218	3.38744e-35	1.17207e-33
CAP_011030.1	-	-1.10589	7.42382e-28	1.839e-26
CAP_011042.1	U3 small nucleolar RNA-associated protein	1.24584	1.17468e-22	2.11148e-21
CAP_011064.1	alkaline phosphatase	-2.1301	3.65354e-12	3.08389e-11
CAP_011066.1	L-lysine 6-monooxygenase (NADPH-requiring)	1.38699	2.96284e-25	6.22775e-24
CAP_011074.1	-	-1.68808	2.26201e-56	1.81326e-54
CAP_011076.1	CLN3 protein	-1.42013	0.0026335	0.00694829
CAP_011085.1	-	-1.26452	1.8748e-13	1.75335e-12
CAP_011094.1	-	1.74129	1.17157e-30	3.26573e-29
CAP_011101.1	-	-4.85658	2.71843e-14	2.71758e-13
CAP_011124.1	DNA-directed RNA polymerase I subunit	1.41656	4.4656e-26	9.98838e-25
CAP_011128.1	-	-1.38005	4.02689e-10	2.78964e-09
CAP_011129.1	-	-1.23601	2.6306e-08	1.52586e-07
CAP_011132.1	zinc finger	-1.73082	2.85399e-48	1.71319e-46
CAP_011136.1	Belongs to the argonaute family	-1.82693	0.00217259	0.00585373
CAP_011139.1	CorA-like Mg2+ transporter protein	1.26684	2.85732e-15	3.13044e-14
CAP_011159.1	-	-2.23907	4.96967e-11	3.7486e-10
CAP_011162.1	-	2.67229	0.000526932	0.00159376
CAP_011169.1	Cytochrome p-450	-2.23799	3.72523e-19	5.46339e-18
CAP_011171.1	Pumilio-family RNA binding repeat	1.49665	9.08955e-31	2.56135e-29
CAP_011172.1	Pyridoxal-dependent decarboxylase conserved domain	1.0156	5.7632e-09	3.58507e-08
CAP_011188.1	-	1.01841	2.34799e-09	1.51213e-08
CAP_011190.1	Gdsl-like lipase acylhydrolase	-1.21465	5.57918e-05	0.000199129
CAP_011192.1	Major Facilitator Superfamily	1.26321	5.88943e-05	0.000209391
CAP_011195.1	-	-4.34687	8.24173e-54	6.00948e-52
CAP_011197.1	-	-1.63728	1.35122e-16	1.65298e-15
CAP_011206.1	Heterokaryon incompatibility protein (HET)	1.29344	6.50126e-13	5.83892e-12
CAP_011209.1	Amino acid permease	1.4964	0.000124238	0.000416728
CAP_011213.1	Amidohydrolase family	-1.74055	1.16031e-35	4.114e-34
CAP_011214.1	-	-2.95551	3.68052e-43	1.8775e-41
CAP_011217.1	Aminotransferase class I and II	1.90119	1.35219e-07	7.12012e-07
CAP_011218.1	HpcH HpaI aldolase	2.92419	6.57565e-16	7.59761e-15
CAP_011223.1	exonuclease	1.00979	1.2171e-20	1.92972e-19
CAP_011252.1	-	-7.23519	1.80453e-07	9.37573e-07
CAP_011253.1	-	-2.75949	3.00206e-10	2.09884e-09
CAP_011254.1	Subtilase family	-2.04058	1.27696e-05	5.08028e-05
CAP_011264.1	-	-1.78329	4.75383e-05	0.000171521
CAP_011279.1	-	1.70278	9.32313e-10	6.24413e-09
CAP_011282.1	Short-chain dehydrogenase	1.78183	0.000269858	0.000859525
CAP_011285.1	Leucine rich repeat protein	-1.34279	2.55958e-12	2.19933e-11
CAP_011286.1	-	-1.44169	2.03054e-17	2.6741e-16
CAP_011290.1	RNA polymerase II transcription mediator complex subunit 9	-1.49922	4.72183e-32	1.43052e-30
CAP_011301.1	-	-1.33064	1.03913e-13	9.90478e-13
CAP_011305.1	Lea domain protein	-1.53504	1.39037e-40	6.14525e-39
CAP_011307.1	Membrane transport protein	-1.1402	1.21246e-11	9.7556e-11
CAP_011317.1	integral membrane protein	1.84725	0.00159003	0.00441119
CAP_011321.1	Fungal specific transcription factor domain	-1.82216	1.08465e-05	4.37044e-05
CAP_011330.1	Aspartyl-trna synthetase	-1.18085	2.1451e-12	1.84811e-11
CAP_011348.1	Cupin	3.97913	1.69928e-16	2.0573e-15
CAP_011353.1	-	-2.9522	0.00170939	0.00471598
CAP_011367.1	alpha/beta hydrolase fold	-6.48673	2.61227e-05	9.84348e-05
CAP_011368.1	-	-8.63578	1.19445e-43	6.16623e-42
CAP_011387.1	Serine hydrolase (FSH1)	-1.69385	4.10108e-08	2.32226e-07
CAP_011388.1	Transporter	-1.33321	0.001799	0.00493473
CAP_011393.1	NAD dependent epimerase dehydratase	-2.83309	0.00106016	0.00304935
CAP_011397.1	integral membrane protein	1.42734	1.02446e-05	4.14602e-05
CAP_011404.1	Bacterial extracellular solute-binding protein, family 3	1.01535	1.22979e-07	6.53157e-07
CAP_011418.1	-	-1.59593	3.70897e-15	4.02252e-14
CAP_011419.1	Cytochrome p-450	-3.22131	2.12482e-26	4.84503e-25
CAP_011420.1	Fungal specific transcription factor	-1.34355	1.16509e-13	1.10482e-12
CAP_011426.1	Pap2 superfamily protein	-1.35358	4.67827e-05	0.000168936
CAP_011427.1	Glyoxalase bleomycin resistance protein dioxygenase	-1.90717	3.69154e-15	4.00698e-14
CAP_011428.1	reverse transcriptase	-2.79627	1.13515e-12	1.00138e-11
CAP_011434.1	Serine carboxypeptidase s28	-1.19383	2.82168e-11	2.17803e-10
CAP_011449.1	-	-2.78862	2.94691e-133	1.18852e-130
CAP_011450.1	-	-2.10592	7.2389e-37	2.70015e-35
CAP_011451.1	Paf-acetylhydrolase family member	-1.11326	7.04642e-24	1.36959e-22
CAP_011458.1	Heterokaryon incompatibility protein (HET)	-1.31812	3.06055e-40	1.31227e-38
CAP_011459.1	-	-1.10657	1.12876e-08	6.80104e-08
CAP_011461.1	ephrin receptor activity	-2.32814	3.49941e-11	2.67397e-10
CAP_011466.1	DNA-dependent RNA polymerase catalyzes the transcription of DNA into RNA using the four ribonucleoside triphosphates as substrates. Specific peripheric component of RNA polymerase III which synthesizes small RNAs, such as 5S rRNA and tRNAs	1.07376	1.21485e-16	1.48897e-15
CAP_011470.1	Acyclic terpene utilisation family protein AtuA	1.55664	3.42447e-22	5.96441e-21
CAP_011471.1	Transporter	1.33305	2.54403e-16	3.04294e-15
CAP_011477.1	spectrin binding	-1.65808	8.81633e-16	1.00604e-14
CAP_011480.1	Major facilitator superfamily transporter	-1.33638	3.50498e-14	3.461e-13
CAP_011481.1	Uncharacterized alpha/beta hydrolase domain (DUF2235)	-3.23222	3.16111e-53	2.21725e-51
CAP_011482.1	-	-1.03973	1.69895e-05	6.61439e-05
CAP_011483.1	-	-6.33525	2.74996e-05	0.000103141
CAP_011484.1	ATPase family associated with various cellular activities (AAA)	-4.74751	1.5721e-26	3.61024e-25
CAP_011490.1	Peptide methionine sulfoxide reductase	5.30344	3.21239e-143	1.59458e-140
CAP_011491.1	Belongs to the short-chain dehydrogenases reductases (SDR) family	1.20559	3.4626e-19	5.10141e-18
CAP_011497.1	SnoaL-like polyketide cyclase	-1.71951	4.29323e-31	1.24513e-29
CAP_011502.1	cytochrome P-450	1.43497	1.41481e-37	5.41826e-36
CAP_011505.1	Cytochrome P450	1.42969	1.23994e-42	6.20257e-41
CAP_011506.1	Alcohol dehydrogenase GroES-like domain-containing protein	1.55982	6.47855e-40	2.73243e-38
CAP_011507.1	-	1.30078	1.60769e-44	8.66277e-43
CAP_011508.1	-	-1.24326	1.40935e-10	1.01957e-09
CAP_011512.1	-	1.34633	3.26241e-44	1.7327e-42
CAP_011518.1	Belongs to the peptidase S8 family	-3.4919	5.51538e-05	0.00019707
CAP_011519.1	Pyridine nucleotide-disulphide oxidoreductase	-1.57608	5.8526e-20	9.01356e-19
CAP_011520.1	short chain dehydrogenase	-1.23822	0.00218052	0.00587022
CAP_011537.1	integral membrane protein	1.30201	1.34139e-11	1.07195e-10
CAP_011540.1	FAD binding domain	-5.20065	8.95181e-05	0.000307675
CAP_011549.1	Fungal specific transcription factor domain	-1.12669	1.10055e-07	5.89363e-07
CAP_011566.1	Pectate lyase	-1.48979	0.000317889	0.000999921
CAP_011567.1	NAD(P)H-binding	-1.14079	2.50481e-06	1.11204e-05
CAP_011575.1	CFEM domain-containing protein	1.36549	7.57133e-35	2.59193e-33
CAP_011578.1	-	-2.27472	0.00247687	0.00658289
CAP_011585.1	-	-1.45025	8.84695e-09	5.40108e-08
CAP_011593.1	Major facilitator superfamily transporter	1.06211	1.14467e-05	4.58792e-05
CAP_011596.1	-	-5.57169	4.93915e-261	9.10638e-258
CAP_011597.1	-	-6.39884	9.77354e-159	6.63881e-156
CAP_011602.1	Haloacid dehalogenase	1.69593	2.02525e-10	1.44248e-09
CAP_011606.1	Component of the NOP7 complex, which is required for maturation of the 25S and 5.8S ribosomal RNAs and formation of the 60S ribosome	1.52694	6.81346e-33	2.16055e-31
CAP_011631.1	-	-1.216	4.55125e-21	7.41647e-20
CAP_011632.1	helicase	1.66644	6.65593e-30	1.79335e-28
CAP_011648.1	nmrA-like family	-1.24625	3.11947e-32	9.5262e-31
CAP_011670.1	Sporulation protein	1.64081	3.23097e-40	1.38076e-38
CAP_011673.1	Rapid response to glucose protein	1.75102	5.74947e-09	3.58294e-08
CAP_011677.1	domain-containing protein	1.43185	1.34216e-25	2.88699e-24
CAP_011678.1	TEA/ATTS domain family	-1.01355	8.40453e-09	5.14314e-08
CAP_011680.1	PPIases accelerate the folding of proteins. It catalyzes the cis-trans isomerization of proline imidic peptide bonds in oligopeptides	1.49148	6.50482e-32	1.96148e-30
CAP_011739.1	-	-1.61764	5.9725e-30	1.61258e-28
CAP_011749.1	-	-1.61204	2.33048e-41	1.09771e-39
CAP_011750.1	Conserved proline-rich protein	-2.63755	9.2708e-58	7.76941e-56
CAP_011752.1	Belongs to the glycosyl hydrolase 47 family	-1.60851	1.37482e-27	3.35414e-26
CAP_011769.1	Endoplasmic oxidoreductin-1	-1.84584	9.51796e-42	4.54958e-40
CAP_011773.1	-	1.31046	7.55373e-13	6.75128e-12
CAP_011788.1	Nucleolar complex protein	1.4609	1.0374e-36	3.80362e-35
CAP_011793.1	-	-1.10938	1.3736e-13	1.29873e-12
CAP_011794.1	-	-2.34533	1.66681e-82	2.56094e-80
CAP_011801.1	Acetyltransferase (GNAT) domain	1.37212	1.55744e-09	1.02292e-08
CAP_011810.1	Tat pathway signal sequence	2.42019	5.8608e-29	1.50977e-27
CAP_011828.1	Belongs to the cytochrome P450 family	1.45466	3.58268e-13	3.27751e-12
CAP_011829.1	Methyltransferase domain-containing protein	1.45991	0.000301117	0.00095064
CAP_011836.1	Domain of unknown function (DUF202)	1.24941	0.00311933	0.00810022
CAP_011870.1	About the patent is no further information available	-1.87816	3.89856e-09	2.45199e-08
CAP_011871.1	-	1.67402	6.65835e-24	1.29612e-22
CAP_011874.1	LicD family	-1.45246	1.60357e-06	7.32332e-06
CAP_011900.1	reverse transcriptase	2.2129	3.45703e-06	1.50173e-05
CAP_011904.1	Choline-sulfatase	1.44009	6.89187e-21	1.11322e-19
CAP_011906.1	Catalyzes the conversion of inosine 5'-phosphate (IMP) to xanthosine 5'-phosphate (XMP), the first committed and rate- limiting step in the de novo synthesis of guanine nucleotides, and therefore plays an important role in the regulation of cell growth	1.06315	1.07838e-24	2.17803e-23
CAP_011929.1	Longiborneol synthase	1.33742	1.35416e-12	1.18728e-11
CAP_011931.1	-	-2.00993	5.50044e-36	1.98848e-34
CAP_011944.1	Ferric reductase like transmembrane component	-1.31964	2.88842e-26	6.50575e-25
CAP_011947.1	Belongs to the class-II DAHP synthase family	1.31628	3.31495e-34	1.10265e-32
CAP_011956.1	-	-3.24823	1.37839e-53	9.82846e-52
CAP_011968.1	iron transporter MirB	2.05626	5.17867e-54	3.79749e-52
CAP_011971.1	Glycosyl hydrolase family 18	1.5726	6.84723e-25	1.40717e-23
CAP_011976.1	Prefoldin subunit	1.00054	1.57965e-11	1.25227e-10
CAP_011995.1	CFEM domain-containing protein	-3.23326	3.41868e-76	4.54861e-74
CAP_012004.1	U3 small nucleolar RNA-associated protein	1.22066	8.35156e-26	1.82687e-24
CAP_012006.1	Retinal pigment epithelial membrane protein	-1.73661	0.000998486	0.00288223
CAP_012008.1	Oxidoreductase family, NAD-binding Rossmann fold	-1.85515	0.00144204	0.00403183
CAP_012018.1	Low-density lipoprotein-receptor YWTD domain	2.20711	1.32192e-05	5.24462e-05
CAP_012019.1	Major facilitator superfamily transporter	1.43845	2.9736e-06	1.30137e-05
CAP_012030.1	Protein of unknown function (DUF3632)	-1.0682	1.63518e-22	2.89884e-21
CAP_012036.1	FAD binding domain	-1.16477	1.74745e-07	9.10115e-07
CAP_012037.1	Belongs to the class-III pyridoxal-phosphate-dependent aminotransferase family	2.3595	7.05109e-14	6.8013e-13
CAP_012043.1	Peptidase s41 family protein	1.24984	3.43238e-11	2.62898e-10
CAP_012049.1	Belongs to the peptidase S8 family	-1.37307	5.61125e-16	6.5419e-15
CAP_012050.1	FAD binding domain	-1.15914	5.50535e-18	7.50285e-17
CAP_012053.1	Belongs to the peptidase S8 family	-1.4022	0.000507723	0.00154108
CAP_012076.1	-	-2.22968	0.000275206	0.000874184
CAP_012086.1	-	-1.01721	8.296e-25	1.69144e-23
CAP_012093.1	-	-1.04641	1.48063e-05	5.8153e-05
CAP_012095.1	-	-7.29927	8.10953e-08	4.42543e-07
CAP_012096.1	-	-2.21844	4.99029e-09	3.11887e-08
CAP_012108.1	OTT_1508-like deaminase	-2.67171	5.38786e-17	6.86434e-16
CAP_012109.1	Polysaccharide deacetylase	-2.13153	1.46413e-49	9.08465e-48
CAP_012110.1	Alpha/beta hydrolase family	-2.28049	2.77515e-05	0.000103965
CAP_012114.1	Ankyrin repeats (3 copies)	-3.81724	1.22007e-56	1.00294e-54
CAP_012120.1	Regulator of G protein signaling domain	-2.88271	1.26272e-86	2.11646e-84
CAP_012141.1	Methyltransferase domain	1.81333	4.62872e-12	3.85408e-11
CAP_012142.1	Nadh flavin oxidoreductase nadh oxidase	1.73903	0.00172579	0.00475716
CAP_012145.1	Belongs to the class-III pyridoxal-phosphate-dependent aminotransferase family	3.20044	3.26616e-05	0.000120817
CAP_012146.1	Major Facilitator Superfamily	5.58489	0.00149544	0.00417301
CAP_012147.1	-	4.42568	1.24382e-05	4.95916e-05
CAP_012148.1	Belongs to the GMC oxidoreductase family	3.10695	4.87579e-23	9.10664e-22
CAP_012153.1	Phospholipase/Carboxylesterase	1.4592	8.30003e-12	6.73712e-11
CAP_012170.1	-	-1.28417	1.98401e-32	6.14044e-31
CAP_012177.1	Acyl-coenzyme A:6-aminopenicillanic acid acyl-transferase	-1.22384	0.000241125	0.000774698
CAP_012183.1	Peptidase s41 family protein	-6.04793	0.000189487	0.000618179
CAP_012185.1	ABC transporter transmembrane region	-2.22896	1.45705e-09	9.59914e-09
CAP_012190.1	Zinc carboxypeptidase	-2.02959	5.45642e-27	1.28505e-25
CAP_012192.1	-	-2.43196	5.35601e-07	2.62134e-06
CAP_012197.1	6-phosphogluconate dehydrogenase	1.0458	3.33412e-05	0.000123119
CAP_012199.1	Ferritin-like domain	-1.2139	4.80452e-05	0.000173204
CAP_012200.1	Vanillyl-alcohol oxidase	-1.87864	3.87555e-05	0.000141895
CAP_012203.1	Alpha-galactosidase	-1.3089	1.20327e-06	5.62251e-06
CAP_012207.1	Phosphorylcholine phosphatase	3.08134	1.64175e-77	2.27833e-75
CAP_012215.1	Major facilitator superfamily transporter	3.07634	7.60884e-05	0.000264404
CAP_012222.1	oligopeptide transporter	-2.16619	7.54028e-33	2.38517e-31
CAP_012237.1	Major facilitator superfamily transporter	1.00273	1.43935e-05	5.67395e-05
CAP_012239.1	Minor allergen Alt a 7	-1.80136	2.41813e-49	1.48612e-47
CAP_012240.1	Methyltransferase domain	-1.13768	1.66198e-10	1.19496e-09
CAP_012248.1	RNA recognition motif-containing protein	-1.77971	4.41672e-62	4.16075e-60
CAP_012253.1	GTPase that associates with pre-60S ribosomal subunits in the nucleolus and is required for their nuclear export and maturation	2.13867	2.35596e-56	1.87692e-54
CAP_012254.1	Pap2 superfamily protein	1.64984	0.000108605	0.000367311
CAP_012259.1	Dehydrogenase	-1.82794	8.33614e-14	7.9871e-13
CAP_012260.1	-	-2.11286	9.44549e-07	4.47845e-06
CAP_012261.1	Glutathione-dependent formaldehyde-activating enzyme	-3.30543	6.3038e-68	7.07451e-66
CAP_012262.1	Belongs to the glycosyl hydrolase 43 family	-2.54875	1.78496e-18	2.50161e-17
CAP_012263.1	Polysaccharide biosynthesis protein	-3.88929	1.00531e-09	6.71559e-09
CAP_012265.1	LysM domain-containing protein	-1.47227	6.77419e-25	1.39438e-23
CAP_012266.1	4-coumarate coenzyme a ligase	-3.54178	4.56319e-27	1.08458e-25
CAP_012289.1	Alpha/beta hydrolase family	1.05725	0.00210213	0.00568289
CAP_012299.1	Belongs to the class I-like SAM-binding methyltransferase superfamily. gTMT family	-1.15061	5.04766e-17	6.4564e-16
CAP_012302.1	Major facilitator superfamily transporter	1.50886	1.44142e-08	8.59658e-08
CAP_012304.1	Transporter	2.27803	6.6939e-67	7.25979e-65
CAP_012323.1	NCS1 nucleoside transporter	-2.51679	1.47776e-18	2.08894e-17
CAP_012326.1	Belongs to the major facilitator superfamily. Sugar transporter (TC 2.A.1.1) family	1.11819	3.18772e-13	2.93234e-12
CAP_012327.1	Quinate dehydrogenase	1.29071	6.42496e-10	4.36884e-09
CAP_012328.1	3-dehydroshikimate dehydratase	1.54738	1.37091e-14	1.40532e-13
CAP_012335.1	Required for the first step in the synthesis of diphthamide, a post-translational modification of histidine which occurs in translation elongation factor 2	1.06763	2.09796e-22	3.69389e-21
CAP_012338.1	Belongs to the glycosyl hydrolase 43 family	1.30373	1.53302e-06	7.02849e-06
CAP_012341.1	Amino acid permease	-1.39582	1.37528e-14	1.40868e-13
CAP_012353.1	-	2.45522	2.05866e-17	2.70836e-16
CAP_012361.1	Belongs to the peroxidase family	-5.93261	0.000795472	0.00234231
CAP_012364.1	F5/8 type C domain	-1.18011	0.00250314	0.00664313
CAP_012369.1	integral membrane protein	-2.40437	2.16132e-15	2.39228e-14
CAP_012376.1	Glycosyl transferase family 21	-1.35258	6.78913e-21	1.098e-19
CAP_012379.1	Belongs to the glycosyl hydrolase 43 family	3.3336	0.00217819	0.00586638
CAP_012384.1	Carboxylesterase family	-5.64269	9.88222e-05	0.000336517
CAP_012386.1	Fungal specific transcription factor domain-containing protein	1.03192	1.04908e-05	4.23903e-05
CAP_012392.1	ABC transporter	1.38174	6.83922e-15	7.25283e-14
CAP_012397.1	-	-1.04353	1.07176e-22	1.93186e-21
CAP_012400.1	Converts proline to delta-1-pyrroline-5-carboxylate	1.43636	0.000549541	0.00165632
CAP_012409.1	Conserved hypothetical protein	-1.50593	0.000488698	0.00149034
CAP_012410.1	-	-1.8361	3.4584e-09	2.18902e-08
CAP_012411.1	Pyridoxal-dependent decarboxylase conserved domain	-8.70183	1.1381e-130	4.45099e-128
CAP_012412.1	Caspase domain	-10.3121	1.26413e-17	1.68194e-16
CAP_012426.1	ankyrin repeat protein	-3.28375	7.26168e-37	2.70084e-35
CAP_012427.1	WD domain, G-beta repeat	-4.25983	2.11203e-32	6.50546e-31
CAP_012436.1	Belongs to the glycosyl hydrolase 18 family	-1.00556	2.09328e-05	7.99048e-05
CAP_012447.1	Belongs to the glycosyl hydrolase 47 family	-2.57799	1.44561e-35	5.08365e-34
CAP_012454.1	Enoyl-(Acyl carrier protein) reductase	-5.81605	0.000375103	0.00116822
CAP_012455.1	Ankyrin repeats (many copies)	-4.96434	1.56812e-22	2.78379e-21
CAP_012469.1	-	2.19368	1.46104e-05	5.7506e-05
CAP_012472.1	synthase	-1.40582	4.45146e-51	2.94618e-49
CAP_012474.1	Methyltransferase	-1.34289	2.85559e-26	6.44306e-25
CAP_012482.1	Major facilitator superfamily transporter	1.48281	3.8258e-19	5.60452e-18
CAP_012483.1	Polysaccharide deacetylase	1.16712	5.38135e-06	2.27189e-05
CAP_012488.1	-	1.67436	1.63992e-05	6.40388e-05
CAP_012489.1	Belongs to the TPP enzyme family	2.54632	1.80589e-10	1.29267e-09
CAP_012498.1	Maleylacetoacetate isomerase	1.17955	1.27965e-17	1.70084e-16
CAP_012499.1	Fumarylacetoacetase	1.00576	5.31891e-12	4.41737e-11
CAP_012505.1	-	1.74165	6.58155e-08	3.64243e-07
CAP_012508.1	-	-3.61863	8.13392e-07	3.87796e-06
CAP_012527.1	Sodium:neurotransmitter symporter family	-1.7828	2.01601e-34	6.7581e-33
CAP_012528.1	Acyclic terpene utilisation family protein AtuA	-1.48596	0.0017195	0.00474288
CAP_012529.1	HHE domain-containing protein	-2.59317	2.13095e-05	8.1295e-05
CAP_012534.1	Gmc oxidoreductase	-3.46118	5.79713e-113	1.82482e-110
CAP_012543.1	Linoleate diol synthase	-3.03199	6.85691e-22	1.17994e-20
CAP_012562.1	Methyltransferase domain-containing protein	-3.3943	1.36824e-95	2.67553e-93
CAP_012574.1	-	-1.70944	6.60876e-05	0.000232468
CAP_012575.1	-	-4.09114	3.13719e-54	2.34038e-52
CAP_012586.1	trichothecene efflux pump	-1.90127	0.000100426	0.000341438
CAP_012605.1	Heterokaryon incompatibility protein	-1.00941	1.95208e-15	2.17373e-14
CAP_012623.1	-	-3.57397	7.07325e-152	4.34702e-149
CAP_012632.1	integral membrane protein	-1.84856	0.000805271	0.00236846
CAP_012634.1	Dehydrogenase	-1.27007	0.000200159	0.000650859
CAP_012643.1	Alcohol dehydrogenase GroES-like domain	-1.21108	0.00076178	0.00224978
CAP_012645.1	UDP-glucoronosyl and UDP-glucosyl transferase	-1.11177	1.2268e-14	1.26361e-13
CAP_012647.1	Candida agglutinin-like (ALS)	-1.34744	2.11364e-11	1.65727e-10
CAP_012649.1	SNO glutamine amidotransferase	1.31442	3.48835e-45	1.93222e-43
CAP_012650.1	Belongs to the PdxS SNZ family	1.16582	1.6567e-34	5.56807e-33
CAP_012664.1	-	-1.27887	1.36879e-09	9.03148e-09
CAP_012669.1	Haloacid dehalogenase	1.11623	0.000777301	0.00229247
CAP_012675.1	Alpha beta hydrolase fold family	1.08909	8.24514e-05	0.000284981
CAP_012705.1	-	-3.96995	1.2231e-43	6.28899e-42
CAP_012706.1	Hsp70 family chaperone	-2.48138	4.53352e-06	1.93933e-05
CAP_012721.1	NmrA-like family	-1.80332	5.24913e-13	4.73743e-12
CAP_012722.1	Citrate synthase, C-terminal domain	1.12177	9.69374e-12	7.83391e-11
CAP_012752.1	Stereospecific condensation of phosphoenolpyruvate (PEP) and D-erythrose-4-phosphate (E4P) giving rise to 3-deoxy-D- arabino-heptulosonate-7-phosphate (DAHP)	1.01201	2.36481e-23	4.48827e-22
CAP_012755.1	-	-1.81077	0.000666944	0.00198578
CAP_012756.1	CVNH domain	-2.08795	1.94358e-69	2.21981e-67
CAP_012766.1	Belongs to the class-I aminoacyl-tRNA synthetase family	-1.9878	1.28044e-10	9.30484e-10
CAP_012768.1	integral membrane protein	-4.96573	2.07343e-27	5.01117e-26
CAP_012769.1	Belongs to the oxygen-dependent FAD-linked oxidoreductase family	-1.48691	8.06659e-12	6.56001e-11
CAP_012777.1	integral membrane protein	-1.70794	2.62674e-05	9.89512e-05
CAP_012796.1	-	-1.47422	2.03688e-44	1.08628e-42
CAP_012797.1	-	-1.5018	8.29338e-29	2.12792e-27
CAP_012801.1	Catalyzes the phosphorylation of ribose at O-5 in a reaction requiring ATP and magnesium. The resulting D-ribose-5- phosphate can then be used either for sythesis of nucleotides, histidine, and tryptophan, or as a component of the pentose phosphate pathway	-1.34871	0.0015445	0.00429689
CAP_012803.1	-	-2.65582	3.8912e-124	1.47705e-121
CAP_012804.1	C6 zinc finger	-1.93687	2.23865e-08	1.30852e-07
CAP_012805.1	CVNH domain-containing protein	-2.18551	4.8998e-13	4.44391e-12
CAP_012815.1	-	1.18244	6.76093e-16	7.8047e-15
CAP_012817.1	-	-1.23971	6.56192e-18	8.90517e-17
CAP_012821.1	O-methyltransferase	1.28405	2.11586e-12	1.82414e-11
CAP_012829.1	Phosphomevalonate kinase	-3.07347	1.87728e-06	8.48922e-06
CAP_012832.1	-	-1.30647	5.96193e-12	4.93868e-11
CAP_012837.1	alpha/beta hydrolase fold	-1.13027	3.42471e-07	1.71249e-06
CAP_012841.1	Belongs to the FMO family	4.07592	1.76601e-135	7.35228e-133
CAP_012842.1	F-box domain protein	1.3959	3.08598e-13	2.84686e-12
CAP_012853.1	Belongs to the major facilitator superfamily. Sugar transporter (TC 2.A.1.1) family	-1.46386	1.82872e-13	1.71273e-12
CAP_012857.1	-	-1.6313	0.00153885	0.00428395
CAP_012865.1	Cytochrome p-450	-2.26815	0.00126786	0.00358367
CAP_012868.1	-	-1.04751	8.44897e-08	4.59319e-07
CAP_012872.1	Cysteine synthase	1.53023	5.59401e-17	7.09197e-16
CAP_012880.1	-	2.1471	5.89801e-10	4.01899e-09
CAP_012883.1	Zinc-binding dehydrogenase	-1.62213	2.15457e-16	2.59151e-15
CAP_012884.1	X-Pro dipeptidyl-peptidase C-terminal non-catalytic domain	-1.16956	9.71018e-17	1.20384e-15
CAP_012887.1	Cytochrome p-450	-2.06612	6.82325e-18	9.2501e-17
CAP_012888.1	Predicted membrane protein (DUF2306)	-3.40646	5.96667e-13	5.37001e-12
CAP_012889.1	C6 zinc finger	-1.39083	2.09023e-35	7.29096e-34
CAP_012891.1	domain-containing protein	2.75879	4.37727e-16	5.15447e-15
CAP_012898.1	-	2.29373	6.68393e-20	1.02572e-18
CAP_012901.1	Belongs to the short-chain dehydrogenases reductases (SDR) family	-1.97545	1.04898e-13	9.99128e-13
CAP_012908.1	Peroxidase	-2.01222	0.000123447	0.000414467
CAP_012919.1	FAD binding domain	-1.48325	0.000133205	0.000444912
CAP_012927.1	Transporter	1.05793	0.000837346	0.00245497
CAP_012940.1	-	-1.3634	8.47982e-19	1.20988e-17
CAP_012953.1	Arrestin	1.07376	0.000258919	0.000827335
CAP_012966.1	-	1.28351	2.14029e-14	2.15465e-13
CAP_012968.1	Protein of unknown function (DUF3176)	-1.14486	4.07711e-05	0.000148558
CAP_012972.1	FAD dependent oxidoreductase	-4.40573	3.30413e-06	1.43919e-05
CAP_012974.1	C6 zinc finger	1.08494	2.70169e-09	1.7287e-08
CAP_012980.1	-	-1.01853	6.18928e-16	7.1769e-15
CAP_012981.1	GrpB protein	1.39357	7.68972e-20	1.17558e-18
CAP_012982.1	oxidoreductase	-1.75138	1.13218e-34	3.84525e-33
CAP_012997.1	Ubiquitin fusion degradation protein	-1.17479	9.0572e-27	2.11378e-25
CAP_013005.1	-	1.56067	8.08605e-06	3.31613e-05
CAP_013020.1	zinc-finger of a C2HC-type	-1.07032	1.07207e-09	7.15045e-09
CAP_013030.1	Transposase	-2.57861	3.22191e-98	6.70677e-96
CAP_013031.1	-	-1.04095	6.49401e-05	0.000229056
CAP_013067.1	Major Facilitator Superfamily	-3.78802	6.09814e-06	2.55445e-05
CAP_013083.1	Aldo/keto reductase family	-3.0855	0.00264936	0.00698522
CAP_013085.1	Cytochrome p-450	-4.72095	3.10163e-19	4.59582e-18
CAP_013086.1	Acyl transferase domain	-1.07634	2.48673e-11	1.93336e-10
CAP_013088.1	-	-5.42495	0.00246399	0.00654999
CAP_013096.1	GMC oxidoreductase	-1.1029	9.17748e-13	8.17423e-12
CAP_013110.1	-	-4.63958	5.08912e-67	5.61369e-65
CAP_013116.1	Belongs to the peptidase M36 family	-1.30463	3.37014e-05	0.000124307
CAP_013119.1	RTA1 like protein	1.76373	0.00370033	0.0094455
CAP_013120.1	Fungal Zn binuclear cluster domain-containing protein	-1.09489	1.75099e-18	2.45901e-17
CAP_013122.1	Dihydroxy-acid dehydratase	1.37013	8.09823e-14	7.77647e-13
CAP_013124.1	Domain of unknown function (DUF4185)	-1.5939	0.00372578	0.00950483
CAP_013129.1	FAD binding domain	1.50983	1.8069e-32	5.60574e-31
CAP_013133.1	Sec63 Brl domain	-2.83605	4.06992e-56	3.22248e-54
CAP_013134.1	Thermolysin metallopeptidase, alpha-helical domain	-2.82677	8.93607e-149	5.24222e-146
CAP_013139.1	-	-1.44281	9.8237e-07	4.64753e-06
CAP_013145.1	Belongs to the major facilitator superfamily. Sugar transporter (TC 2.A.1.1) family	-1.56012	3.52287e-08	2.01267e-07
CAP_013146.1	Belongs to the TRAFAC class dynamin-like GTPase superfamily. Dynamin Fzo YdjA family	-1.26865	2.95293e-33	9.55152e-32
CAP_013150.1	Covalently-linked cell wall protein	-2.12679	3.12225e-32	9.5262e-31
CAP_013159.1	Cerato-platanin	-2.7264	2.37429e-91	4.37752e-89
CAP_013161.1	family carbohydrate kinase	-1.11195	0.000357875	0.00111942
CAP_013165.1	Phosphoglycerate mutase	1.49436	1.84841e-18	2.58457e-17
CAP_013167.1	Branched-chain amino acid aminotransferase	1.71854	1.45286e-89	2.56857e-87
CAP_013172.1	FAD binding domain	-1.27199	0.000166871	0.000550239
CAP_013178.1	Belongs to the multicopper oxidase family	-2.10067	9.0291e-06	3.68182e-05
CAP_013186.1	-	1.38723	6.08988e-14	5.89617e-13
CAP_013196.1	alpha/beta hydrolase fold	-2.03679	1.18605e-22	2.12896e-21
CAP_013198.1	Amino acid transporter	-3.60847	0.00314056	0.00814878
CAP_013199.1	Leukotriene A4 hydrolase, C-terminal	2.1585	1.61908e-11	1.28274e-10
CAP_013201.1	Belongs to the D-isomer specific 2-hydroxyacid dehydrogenase family	1.52138	5.96293e-05	0.000211771
CAP_013202.1	Belongs to the class-IV pyridoxal-phosphate-dependent aminotransferase family	2.35001	3.40628e-15	3.70983e-14
CAP_013205.1	IgE-binding protein	-1.1514	1.46373e-05	5.75941e-05
CAP_013207.1	Belongs to the major facilitator superfamily. Sugar transporter (TC 2.A.1.1) family	-1.23521	1.96526e-15	2.18464e-14
CAP_013208.1	Fungal cellulose binding domain-containing protein	-1.13054	0.000100577	0.000341863
CAP_013209.1	Glutamine amidotransferase class-I	-2.11565	6.22709e-07	3.02244e-06
CAP_013210.1	Major facilitator superfamily transporter	-3.11089	3.99532e-53	2.78722e-51
CAP_013211.1	FAD dependent oxidoreductase	-2.57509	7.76046e-59	6.6771e-57
CAP_013228.1	-	-1.72723	1.07007e-42	5.39467e-41
CAP_013251.1	Nadh flavin oxidoreductase nadh oxidase	1.17263	9.19098e-05	0.000314722
CAP_013267.1	-	-1.22445	8.6221e-05	0.000296817
CAP_013273.1	-	-1.20019	0.00174694	0.00480725
CAP_013285.1	-	-1.17607	1.05717e-31	3.1583e-30
CAP_013289.1	Belongs to the short-chain dehydrogenases reductases (SDR) family	-1.41225	6.00535e-12	4.96827e-11
CAP_013290.1	C6 transcription factor	-3.45609	4.43739e-31	1.28119e-29
CAP_013293.1	Methyltransferase domain	-2.31287	2.1808e-15	2.41177e-14
CAP_013296.1	Belongs to the major facilitator superfamily. Sugar transporter (TC 2.A.1.1) family	-1.20091	1.0097e-05	4.09141e-05
CAP_013304.1	-	-1.05345	5.21865e-09	3.25686e-08
CAP_013311.1	Major facilitator superfamily transporter	-1.07508	2.93068e-16	3.48603e-15
CAP_013323.1	-	-5.52535	0.00203281	0.00552208
CAP_013333.1	-	-1.67852	6.43794e-09	3.99078e-08
CAP_013352.1	-	-1.58956	1.17556e-08	7.06647e-08
CAP_013361.1	ATP adenylyltransferase	-1.03007	2.33125e-10	1.64861e-09
CAP_013376.1	Belongs to the glycosyl hydrolase 32 family	1.49325	0.00125157	0.00353994
CAP_013398.1	Immunoglobulin I-set domain-containing protein	-1.40602	9.54478e-18	1.27785e-16
CAP_013414.1	-	1.42171	1.94634e-06	8.77996e-06
CAP_013425.1	C6 finger domain-containing protein	-1.30778	1.51194e-09	9.94046e-09
CAP_013435.1	Cytochrome p-450	2.9169	6.05186e-73	7.4386e-71
CAP_013436.1	Glycosyltransferase sugar-binding region containing DXD motif	-2.88666	2.07265e-35	7.24921e-34
CAP_013437.1	Phosphatidylserine decarboxylase	-1.55725	1.12323e-05	4.51127e-05
CAP_013451.1	Bacteriocin-protection, YdeI or OmpD-Associated	1.43239	4.53086e-16	5.33047e-15
CAP_013453.1	GDSL-like Lipase/Acylhydrolase family	1.40152	0.000181284	0.000593219
CAP_013454.1	-	1.85798	6.9283e-08	3.82122e-07
CAP_013455.1	WD repeat-containing protein	1.07245	2.04045e-07	1.0521e-06
CAP_013459.1	-	-1.12511	1.3513e-06	6.25981e-06
CAP_013514.1	Transposase	-2.74726	1.44854e-95	2.79029e-93
CAP_013515.1	-	-3.6568	2.31837e-109	6.36614e-107
CAP_013516.1	Cas1 appressorium specific protein	-5.2682	2.9762e-30	8.13788e-29
CAP_013517.1	ATPase family associated with various cellular activities (AAA)	1.33333	5.33016e-12	4.42386e-11
CAP_013559.1	-	2.20992	6.86753e-05	0.000240718
